# Supplementary material for: Characterization of the Molecular Alterations Induced by the Prolonged Exposure of Normal Colon Mucosa and Colon Cancer Cells to Low-Dose Bisphenol A
Source: Int J Mol Sci. 2022 Oct 1;23(19):11620. doi: 10.3390/ijms231911620 (PMC9569561; doi:10.3390/ijms231911620)
Supplement: Supplementary file 1 [file ijms-23-11620-s001.zip]

Archive with 2 entries (2 files):
- Supp Table S1.xlsx
- Supp Table S2.xlsx
