# Supplementary material for: Characterization of the Molecular Alterations Induced by the Prolonged Exposure of Normal Colon Mucosa and Colon Cancer Cells to Low-Dose Bisphenol A
Source: Int J Mol Sci. 2022 Oct 1;23(19):11620. doi: 10.3390/ijms231911620 (PMC9569561; doi:10.3390/ijms231911620)
Supplement: Supplementary file 1 [file ijms-23-11620-s001.zip › Supp Table S1.xlsx]

## Sheet: list of up+down only
Supplementary Table S1. Differentially expressed genes in HCT116 after BPA exposure
#	Nearest Transcript ID	Gene Name	log2(fold_change)	P_value	GO_BP	Pathways
1	ENST00000493119	ATP5F1	5.65273	0.0451	ATP synthesis coupled proton transport [GO:0015986]; substantia nigra development [GO:0021762]; mitochondrial ATP synthesis coupled proton transport [GO:0042776]; ATP biosynthetic process [GO:0006754];	hsa01100:Metabolic pathways; R-HSA-1430728:Metabolism; R-HSA-1428517:The citric acid (TCA) cycle and respiratory electron transport; R-HSA-163210:Formation of ATP by chemiosmotic coupling; R-HSA-163200:Respiratory electron transport, ATP synthesis by chemiosmotic coupling, and heat production by uncoupling proteins.; hsa05016:Huntington's disease; hsa00190:Oxidative phosphorylation; hsa05010:Alzh…
2	ENST00000378330	ANKRD11	3.08806	0.0158	odontogenesis of dentin-containing tooth [GO:0042475]; skeletal system morphogenesis [GO:0048705]; face morphogenesis [GO:0060325];	NA
3	ENST00000421244	DGKZ	2.90669	0.0056	protein kinase C-activating G-protein coupled receptor signaling pathway [GO:0007205]; blood coagulation [GO:0007596]; phosphorylation [GO:0016310]; cell migration [GO:0016477]; platelet activation [GO:0030168]; mitotic G1 DNA damage checkpoint [GO:0031571]; intracellular signal transduction [GO:0035556]; negative regulation of mitotic cell cycle [GO:0045930]; lipid phosphorylation [GO:0046834];	hsa01100:Metabolic pathways; hsa00564:Glycerophospholipid metabolism; hsa05231:Choline metabolism in cancer; hsa04072:Phospholipase D signaling pathway; hsa00561:Glycerolipid metabolism; hsa04070:Phosphatidylinositol signaling system; R-HSA-114508:Effects of PIP2 hydrolysis; R-HSA-76002:Platelet activation, signaling and aggregation; R-HSA-109582:Hemostasis; R-HSA-881907:Gastrin-CREB signalling p…
4	ENST00000367362	NR5A2	2.68577	0.0009	regulation of transcription, DNA-templated [GO:0006355]; transcription from RNA polymerase II promoter [GO:0006366]; transcription initiation from RNA polymerase II promoter [GO:0006367]; bile acid metabolic process [GO:0008206]; hormone-mediated signaling pathway [GO:0009755]; embryo development [GO:0009790]; tissue development [GO:0009888]; gene expression [GO:0010467]; intracellular receptor s…	hsa04950:Maturity onset diabetes of the young; REACT_13698:Regulation of beta-cell development;
5	ENST00000361840	SPRYD7	2.58646	0.02455	NA	NA
6	ENST00000567617	C15orf39	2.56619	0.01375	NA	NA
7	ENST00000382072	AMACR	2.45308	0.02175	bile acid biosynthetic process [GO:0006699]; bile acid metabolic process [GO:0008206]; fatty acid beta-oxidation using acyl-CoA oxidase [GO:0033540]; cellular lipid metabolic process [GO:0044255]; small molecule metabolic process [GO:0044281];	hsa01100:Metabolic pathways; R-HSA-1430728:Metabolism; R-HSA-390918:Peroxisomal lipid metabolism; R-HSA-389887:Beta-oxidation of pristanoyl-CoA; R-HSA-556833:Metabolism of lipids and lipoproteins; hsa04146:Peroxisome; R-HSA-193775:Synthesis of bile acids and bile salts via 24-hydroxycholesterol; R-HSA-193368:Synthesis of bile acids and bile salts via 7alpha-hydroxycholesterol; R-HSA-192105:Synthe…
8	ENST00000622089	ITSN2	2.377	0.00825	endocytosis [GO:0006897]; regulation of Rho protein signal transduction [GO:0035023]; positive regulation of GTPase activity [GO:0043547];	R-HSA-5653656:Vesicle-mediated transport; R-HSA-199991:Membrane Trafficking; R-HSA-8856828:Clathrin-mediated endocytosis; R-HSA-8856825:Cargo recognition for clathrin-mediated endocytosis;
9	ENST00000505458	NFKB1	2.27712	0.0088	negative regulation of transcription from RNA polymerase II promoter [GO:0000122]; stimulatory C-type lectin receptor signaling pathway [GO:0002223]; toll-like receptor signaling pathway [GO:0002224]; MyD88-dependent toll-like receptor signaling pathway [GO:0002755]; MyD88-independent toll-like receptor signaling pathway [GO:0002756]; regulation of transcription, DNA-templated [GO:0006355]; trans…	R-HSA-166520:Signalling by NGF; R-HSA-2454202:Fc epsilon receptor (FCERI) signaling; R-HSA-202403:TCR signaling; R-HSA-5607764:CLEC7A (Dectin-1) signaling; R-HSA-193704:p75 NTR receptor-mediated signalling; R-HSA-1643685:Disease; hsa04211:Longevity regulating pathway; hsa05222:Small cell lung cancer; R-HSA-202424:Downstream TCR signaling; hsa05215:Prostate cancer; R-HSA-5621481:C-type lectin rece…
10	ENST00000370611	LPAR3	2.25604	0.01905	G-protein coupled receptor signaling pathway [GO:0007186]; G-protein coupled receptor signaling pathway, coupled to cyclic nucleotide second messenger [GO:0007187]; positive regulation of cytosolic calcium ion concentration [GO:0007204]; synaptic transmission [GO:0007268];	hsa04072:Phospholipase D signaling pathway; hsa04151:PI3K-Akt signaling pathway; hsa05200:Pathways in cancer; hsa04015:Rap1 signaling pathway; R-HSA-419408:Lysosphingolipid and LPA receptors; R-HSA-881907:Gastrin-CREB signalling pathway via PKC and MAPK; R-HSA-416476:G alpha (q) signalling events; hsa04080:Neuroactive ligand-receptor interaction; R-HSA-418594:G alpha (i) signalling events; R-HSA-…
11	ENST00000291839	ST6GALNAC6	2.24994	0.01875	ganglioside biosynthetic process [GO:0001574]; protein glycosylation [GO:0006486]; dolichol-linked oligosaccharide biosynthetic process [GO:0006488]; glycosylceramide metabolic process [GO:0006677]; glycosphingolipid metabolic process [GO:0006687]; glycoprotein metabolic process [GO:0009100]; oligosaccharide metabolic process [GO:0009311]; oligosaccharide biosynthetic process [GO:0009312]; cell-c…	hsa01100:Metabolic pathways; R-HSA-446203:Asparagine N-linked glycosylation; R-HSA-597592:Post-translational protein modification; R-HSA-446193:Biosynthesis of the N-glycan precursor (dolichol lipid-linked oligosaccharide, LLO) and transfer to a nascent protein; R-HSA-392499:Metabolism of proteins; hsa00604:Glycosphingolipid biosynthesis - ganglio series; R-HSA-446219:Synthesis of substrates in N…
12	ENST00000556842	KHNYN	2.22139	0.01025	biological_process [GO:0008150];	NA
13	ENST00000494857	SLC7A2	2.21289	5e-05	amino acid transmembrane transport [GO:0003333]; cellular amino acid metabolic process [GO:0006520]; transport [GO:0006810]; ion transport [GO:0006811]; amino acid transport [GO:0006865]; transmembrane transport [GO:0055085]; basic amino acid transmembrane transport [GO:1990822];	REACT_13:Metabolism of amino acids; REACT_15518:Transmembrane transport of small molecules;
14	ENST00000434715	DCTN2	2.14037	0.0359	G2/M transition of mitotic cell cycle [GO:0000086]; mitotic cell cycle [GO:0000278]; organelle organization [GO:0006996]; mitotic spindle organization [GO:0007052]; mitotic nuclear division [GO:0007067]; metabolic process [GO:0008152]; cell proliferation [GO:0008283]; antigen processing and presentation of exogenous peptide antigen via MHC class II [GO:0019886]; melanosome transport [GO:0032402];…	R-HSA-446203:Asparagine N-linked glycosylation; R-HSA-597592:Post-translational protein modification; R-HSA-1852241:Organelle biogenesis and maintenance; R-HSA-199977:ER to Golgi Anterograde Transport; R-HSA-948021:Transport to the Golgi and subsequent modification; R-HSA-5617833:Assembly of the primary cilium; R-HSA-1640170:@@Cell Cycle; R-HSA-392499:Metabolism of proteins; R-HSA-69275:G2/M Tran…
15	ENST00000589240	UBALD2	2.1011	0.04805	NA	NA
16	ENST00000252268	DPF2	2.07218	0.0262	NA	h_bcellsurvivalPathway:B Cell Survival Pathway;
17	ENST00000543464	CPD	2.06755	0.01405	proteolysis [GO:0006508]; peptide metabolic process [GO:0006518]; protein processing [GO:0016485];	R-HSA-5653656:Vesicle-mediated transport; R-HSA-199991:Membrane Trafficking; R-HSA-432722:Golgi Associated Vesicle Biogenesis; R-HSA-421837:Clathrin derived vesicle budding; R-HSA-199992:trans-Golgi Network Vesicle Budding;
18	ENST00000219905	MGA	2.03828	0.0101	transcription, DNA-templated [GO:0006351]; regulation of transcription, DNA-templated [GO:0006355];	NA
19	ENST00000306156	PRKCE	2.02879	0.00975	macrophage activation involved in immune response [GO:0002281]; protein phosphorylation [GO:0006468]; apoptotic process [GO:0006915]; cell cycle [GO:0007049]; cell adhesion [GO:0007155]; signal transduction [GO:0007165]; epidermal growth factor receptor signaling pathway [GO:0007173]; activation of phospholipase C activity [GO:0007202]; blood coagulation [GO:0007596]; fibroblast growth factor rec…	R-HSA-166520:Signalling by NGF; R-HSA-186797:Signaling by PDGF; R-HSA-177929:Signaling by EGFR; R-HSA-186763:Downstream signal transduction; R-HSA-190236:Signaling by FGFR; R-HSA-187037:NGF signalling via TRKA from the plasma membrane; R-HSA-2424491:DAP12 signaling; R-HSA-5654738:Signaling by FGFR2; R-HSA-5654716:Downstream signaling of activated FGFR4; R-HSA-5654696:Downstream signaling of activ…
20	ENST00000526143	BCL9L	2.02543	0.0276	positive regulation of transcription from RNA polymerase II promoter [GO:0045944]; negative regulation of transforming growth factor beta receptor signaling pathway [GO:0030512]; regulation of cell morphogenesis [GO:0022604]; transcription, DNA-templated [GO:0006351]; canonical Wnt signaling pathway [GO:0060070]; beta-catenin-TCF complex assembly [GO:1904837]; somatic stem cell population mainten…	R-HSA-3769402:Deactivation of the beta-catenin transactivating complex; R-HSA-195721:Signaling by Wnt; R-HSA-201681:TCF dependent signaling in response to WNT; R-HSA-201722:Formation of the beta-catenin:TCF transactivating complex; R-HSA-162582:Signal Transduction;
21	ENST00000417314	KBTBD8	1.99839	0.0015	protein ubiquitination [GO:0016567];	R-HSA-983169:Class I MHC mediated antigen processing & presentation; R-HSA-983168:Antigen processing: Ubiquitination & Proteasome degradation; R-HSA-1280218:Adaptive Immune System; R-HSA-168256:Immune System;
22	ENST00000345097	FOXN3	1.98272	0.0086	transcription, DNA-templated [GO:0006351]; regulation of transcription, DNA-templated [GO:0006355]; mitotic G2 DNA damage checkpoint [GO:0007095]; negative regulation of transcription, DNA-templated [GO:0045892];	P00033:Insulin/IGF pathway-protein kinase B signaling cascade; P00036:Interleukin signaling pathway; P00048:PI3 kinase pathway; P00052:TGF-beta signaling pathway;
23	ENST00000220847	PHF20L1	1.9677	0.01885	NA	NA
24	ENST00000372684	RIMS3	1.93867	0.0001	neurotransmitter transport [GO:0006836]; calcium ion-dependent exocytosis [GO:0017156]; regulation of membrane potential [GO:0042391]; mitophagy in response to mitochondrial depolarization [GO:0098779]; regulation of synaptic vesicle exocytosis [GO:2000300];	P05734:Synaptic_vesicle_trafficking;
25	ENST00000612608	ZNF48	1.93637	0.0067	transcription, DNA-templated [GO:0006351]; regulation of transcription, DNA-templated [GO:0006355];	NA
26	ENST00000419735	ATXN7L1	1.92857	0.0088	NA	NA
27	ENST00000300179	NYAP1	1.92473	0.00065	phosphatidylinositol 3-kinase signaling [GO:0014065]; neuron projection morphogenesis [GO:0048812];	NA
28	ENST00000262608	CECR2	1.92058	0.04335	NA	NA
29	ENST00000476832	ALG2	1.87614	0.04375	dolichol-linked oligosaccharide biosynthetic process [GO:0006488]; protein N-linked glycosylation via asparagine [GO:0018279]; protein glycosylation in endoplasmic reticulum [GO:0033577]; post-translational protein modification [GO:0043687]; cellular protein metabolic process [GO:0044267]; response to calcium ion [GO:0051592]; mannosylation [GO:0097502];	N-Glycan biosynthesis; Metabolic pathways
30	ENST00000622608	GON4L	1.85875	0.00425	B cell differentiation [GO:0030183]; negative regulation of transcription, DNA-templated [GO:0045892]; transcription, DNA-templated [GO:0006351];	NA
31	ENST00000341463	NABP2	1.85137	0.0495	double-strand break repair via homologous recombination [GO:0000724]; DNA repair [GO:0006281]; cellular response to DNA damage stimulus [GO:0006974]; mitotic cell cycle checkpoint [GO:0007093]; response to ionizing radiation [GO:0010212];	R-HSA-6807505:RNA polymerase II transcribes snRNA genes; R-HSA-74160:Gene Expression;
32	ENST00000378373	ARHGEF16	1.82098	0.04975	small GTPase mediated signal transduction [GO:0007264]; regulation of Rho protein signal transduction [GO:0035023]; positive regulation of apoptotic process [GO:0043065]; neurotrophin TRK receptor signaling pathway [GO:0048011]; regulation of small GTPase mediated signal transduction [GO:0051056]; cell chemotaxis [GO:0060326]; positive regulation of establishment of protein localization to plasma…	R-HSA-166520:Signalling by NGF; R-HSA-193704:p75 NTR receptor-mediated signalling; R-HSA-194840:Rho GTPase cycle; R-HSA-204998:Cell death signalling via NRAGE, NRIF and NADE; R-HSA-193648:NRAGE signals death through JNK; R-HSA-416482:G alpha (12/13) signalling events; R-HSA-194315:Signaling by Rho GTPases; R-HSA-162582:Signal Transduction; R-HSA-388396:GPCR downstream signaling; R-HSA-372790:Sign…
33	ENST00000376088	CLCN5	1.81788	0.0007	transport [GO:0006810]; chloride transport [GO:0006821]; excretion [GO:0007588]; ion transmembrane transport [GO:0034220]; transmembrane transport [GO:0055085]; chloride transmembrane transport [GO:1902476]; regulation of anion transmembrane transport [GO:1903959];	R-HSA-983712:Ion channel transport; R-HSA-382551:Transmembrane transport of small molecules; R-HSA-2672351:Stimuli-sensing channels;
34	ENST00000254521	HSD17B7	1.80663	0.0479	cholesterol biosynthetic process [GO:0006695]; estrogen biosynthetic process [GO:0006703]; metabolic process [GO:0008152]; small molecule metabolic process [GO:0044281]; oxidation-reduction process [GO:0055114];	hsa01100:Metabolic pathways; R-HSA-1430728:Metabolism; hsa04913:Ovarian steroidogenesis; R-HSA-556833:Metabolism of lipids and lipoproteins; R-HSA-191273:Cholesterol biosynthesis; hsa00100:Steroid biosynthesis; hsa00140:Steroid hormone biosynthesis;
35	ENST00000375153	PQLC2	1.79842	0.04495	arginine transport [GO:0015809]; lysine transport [GO:0015819]; amino acid homeostasis [GO:0080144]; L-lysine transmembrane transport [GO:1903401]; arginine transmembrane transport [GO:1903826]; basic amino acid transmembrane transport [GO:1990822];	NA
36	ENST00000469707	MBNL2	1.77066	0.04235	NA	NA
37	ENST00000292644	PSMC2	1.76627	0.0027	G1/S transition of mitotic cell cycle [GO:0000082]; MAPK cascade [GO:0000165]; activation of MAPKK activity [GO:0000186]; protein polyubiquitination [GO:0000209]; mitotic cell cycle [GO:0000278]; osteoblast differentiation [GO:0001649]; stimulatory C-type lectin receptor signaling pathway [GO:0002223]; antigen processing and presentation of peptide antigen via MHC class I [GO:0002474]; antigen pr…	R-HSA-382551:Transmembrane transport of small molecules; R-HSA-2555396:Mitotic Metaphase and Anaphase; R-HSA-68882:Mitotic Anaphase; R-HSA-71291:Metabolism of amino acids and derivatives; R-HSA-2467813:Separation of Sister Chromatids; R-HSA-1430728:Metabolism; R-HSA-597592:Post-translational protein modification; R-HSA-174084:Autodegradation of Cdh1 by Cdh1:APC/C; R-HSA-5358351:Signaling by Hedge…
38	ENST00000610902	ZNF714	1.73441	0.02055	regulation of transcription, DNA-templated [GO:0006355];	NA
39	ENST00000430069	TBL1XR1	1.72944	0.00655	negative regulation of transcription from RNA polymerase II promoter [GO:0000122]; response to dietary excess [GO:0002021]; chromatin organization [GO:0006325]; transcription, DNA-templated [GO:0006351]; Notch signaling pathway [GO:0007219]; regulation of gene expression [GO:0010468]; lipid catabolic process [GO:0016042]; histone deacetylation [GO:0016575]; regulation of cAMP metabolic process [G…	R-HSA-1430728:Metabolism; R-HSA-1852241:Organelle biogenesis and maintenance; R-HSA-1643685:Disease; R-HSA-1655829:Regulation of cholesterol biosynthesis by SREBP (SREBF); R-HSA-2151201:Transcriptional activation of mitochondrial biogenesis; R-HSA-157118:Signaling by NOTCH; R-HSA-5663202:Diseases of signal transduction; R-HSA-1592230:Mitochondrial biogenesis; R-HSA-400253:Circadian Clock; R-HSA-2…
40	ENST00000580753	AMZ2	1.7279	0.0172	proteolysis [GO:0006508];	NA
41	ENST00000462320	NFU1	1.72677	0.02355	iron-sulfur cluster assembly [GO:0016226];	NA
42	ENST00000518119	NPM2	1.72563	0.0258	chromatin remodeling [GO:0006338]; regulation of exit from mitosis [GO:0007096]; single fertilization [GO:0007338]; embryo development [GO:0009790]; oocyte differentiation [GO:0009994]; positive regulation of meiotic nuclear division [GO:0045836];	NA
43	ENST00000341491	ATF3	1.71277	0.01015	negative regulation of transcription from RNA polymerase II promoter [GO:0000122]; gluconeogenesis [GO:0006094]; regulation of transcription, DNA-templated [GO:0006355]; transcription from RNA polymerase II promoter [GO:0006366]; positive regulation of cell proliferation [GO:0008284]; positive regulation of gene expression [GO:0010628]; endoplasmic reticulum unfolded protein response [GO:0030968]…	R-HSA-381119:Unfolded Protein Response (UPR); R-HSA-392499:Metabolism of proteins; R-HSA-380994:ATF4 activates genes; R-HSA-381042:PERK regulates gene expression; hsa05166:HTLV-I infection;
44	ENST00000473565	CLK1	1.70229	0.0256	protein autophosphorylation [GO:0046777]; cell proliferation [GO:0008283]; regulation of RNA splicing [GO:0043484]; peptidyl-threonine phosphorylation [GO:0018107]; peptidyl-tyrosine phosphorylation [GO:0018108]; peptidyl-serine phosphorylation [GO:0018105];	hsa05134:Legionellosis;
45	ENST00000374608	ZNF436	1.69668	0.00925	transcription, DNA-templated [GO:0006351]; regulation of transcription, DNA-templated [GO:0006355];	R-HSA-212436:Generic Transcription Pathway; R-HSA-74160:Gene Expression;
46	ENST00000338637	ZNF81	1.69422	0.04615	transcription, DNA-templated [GO:0006351]; regulation of transcription, DNA-templated [GO:0006355];	NA
47	ENST00000369569	AP4B1	1.6941	0.0277	intracellular protein transport [GO:0006886]; post-Golgi vesicle-mediated transport [GO:0006892]; protein transport [GO:0015031]; vesicle-mediated transport [GO:0016192]; membrane organization [GO:0061024];	hsa04142:Lysosome; R-HSA-5653656:Vesicle-mediated transport; R-HSA-199991:Membrane Trafficking; R-HSA-432722:Golgi Associated Vesicle Biogenesis; R-HSA-421837:Clathrin derived vesicle budding; R-HSA-199992:trans-Golgi Network Vesicle Budding; R-HSA-432720:Lysosome Vesicle Biogenesis;
48	ENST00000394505	KRIT1	1.68529	0.04825	angiogenesis [GO:0001525]; negative regulation of endothelial cell proliferation [GO:0001937]; small GTPase mediated signal transduction [GO:0007264]; negative regulation of endothelial cell migration [GO:0010596]; negative regulation of angiogenesis [GO:0016525]; cell redox homeostasis [GO:0045454]; regulation of catalytic activity [GO:0050790]; regulation of establishment of cell polarity [GO:2…	hsa04015:Rap1 signaling pathway;
49	ENST00000394867	MAP2K2	1.67061	0.02165	protein phosphorylation [GO:0006468];	R-HSA-166520:Signalling by NGF; R-HSA-373760:L1CAM interactions; R-HSA-2454202:Fc epsilon receptor (FCERI) signaling; R-HSA-422475:Axon guidance; R-HSA-186797:Signaling by PDGF; R-HSA-1643685:Disease; R-HSA-177929:Signaling by EGFR; R-HSA-74752:Signaling by Insulin receptor; R-HSA-186763:Downstream signal transduction; R-HSA-190236:Signaling by FGFR; hsa05213:Endometrial cancer; R-HSA-187037:NGF …
50	ENST00000595661	ZNF473	1.63076	0.04725	regulation of transcription, DNA-templated [GO:0006355]; transcription from RNA polymerase II promoter [GO:0006366]; termination of RNA polymerase II transcription [GO:0006369]; mRNA 3'-end processing by stem-loop binding and cleavage [GO:0006398]; histone mRNA metabolic process [GO:0008334]; gene expression [GO:0010467]; mRNA 3'-end processing [GO:0031124];	R-HSA-212436:Generic Transcription Pathway; R-HSA-74160:Gene Expression; R-HSA-109688:Cleavage of Growing Transcript in the Termination Region ; R-HSA-73856:RNA Polymerase II Transcription Termination; R-HSA-111367:SLBP independent Processing of Histone Pre-mRNAs; R-HSA-77588:SLBP Dependent Processing of Replication-Dependent Histone Pre-mRNAs; R-HSA-75067:Processing of Capped Intronless Pre-mRNA…
51	ENST00000452476	LYAR	1.62358	0.03235	NA	NA
52	ENST00000348831	ADARB1	1.62117	0.0213	adenosine to inosine editing [GO:0006382]; RNA processing [GO:0006396]; mRNA processing [GO:0006397]; negative regulation of cell proliferation [GO:0008285]; gene expression [GO:0010467]; base conversion or substitution editing [GO:0016553]; mRNA modification [GO:0016556]; negative regulation of cell migration [GO:0030336]; negative regulation of protein kinase activity by regulation of protein p…	REACT_1675:mRNA Processing;
53	ENST00000398542	ADGRB2	1.60348	0.02105	cell surface receptor signaling pathway [GO:0007166]; G-protein coupled receptor signaling pathway [GO:0007186]; negative regulation of angiogenesis [GO:0016525];	P00059:p53 pathway;
54	ENST00000521075	ASAP1	1.60054	0.0148	negative regulation of dendritic spine development [GO:0061000]; cilium morphogenesis [GO:0060271]; positive regulation of GTPase activity [GO:0043547];	hsa04144:Endocytosis; R-HSA-1852241:Organelle biogenesis and maintenance; R-HSA-5617833:Assembly of the primary cilium; hsa04666:Fc gamma R-mediated phagocytosis; R-HSA-5620920:Cargo trafficking to the periciliary membrane; R-HSA-5620916:VxPx cargo-targeting to cilium;
55	ENST00000567572	CMTM3	1.59411	0.0004	chemotaxis [GO:0006935];	NA
56	ENST00000353739	RNF38	1.59178	0.01195	protein ubiquitination [GO:0016567];	Protein modification; protein ubiquitination
57	ENST00000622277	SNX12	1.5801	0.0419	endocytosis [GO:0006897]; negative regulation of gene expression [GO:0010629]; negative regulation of protein processing [GO:0010955]; protein transport [GO:0015031]; vesicle organization [GO:0016050]; regulation of endocytosis [GO:0030100]; negative regulation of protein catabolic process [GO:0042177]; negative regulation of protein transport [GO:0051224]; negative regulation of early endosome t…	hsa04144:Endocytosis;
58	ENST00000268679	CBFA2T3	1.56899	0.0014	response to hypoxia [GO:0001666]; transcription, DNA-templated [GO:0006351]; regulation of transcription, DNA-templated [GO:0006355]; cell proliferation [GO:0008283]; negative regulation of cell proliferation [GO:0008285]; granulocyte differentiation [GO:0030851]; positive regulation of proteasomal ubiquitin-dependent protein catabolic process [GO:0032436]; negative regulation of glycolytic proce…	NA
59	ENST00000453153	FASTKD1	1.56339	0.0488	protein phosphorylation [GO:0006468]; cellular respiration [GO:0045333];	NA
60	ENST00000533266	HGH1	1.56279	0.0349	biological_process [GO:0008150];	NA
61	ENST00000296474	MST1R	1.55504	0.0214	protein phosphorylation [GO:0006468]; movement of cell or subcellular component [GO:0006928]; defense response [GO:0006952]; signal transduction [GO:0007165]; transmembrane receptor protein tyrosine kinase signaling pathway [GO:0007169]; single fertilization [GO:0007338]; positive regulation of cell proliferation [GO:0008284]; response to virus [GO:0009615]; peptidyl-tyrosine phosphorylation [GO:…	R-HSA-8852405:Signaling by MST1; R-HSA-162582:Signal Transduction;
62	ENST00000620284	RDM1	1.54838	0.00445	DNA repair [GO:0006281]; DNA recombination [GO:0006310];	NA
63	ENST00000254695	RAP1GAP2	1.51812	0.03055	regulation of cell size [GO:0008361]; negative regulation of neuron projection development [GO:0010977]; positive regulation of GTPase activity [GO:0043547]; regulation of small GTPase mediated signal transduction [GO:0051056];	R-HSA-1280218:Adaptive Immune System; R-HSA-392517:Rap1 signalling; R-HSA-168256:Immune System;
64	ENST00000374011	AHDC1	1.49513	5e-05	NA	NA
65	ENST00000573318	CTD-2026D20.3	1.47225	0.0095	NA	NA
66	ENST00000417268	SCAF8	1.45958	0.00595	NA	NA
67	ENST00000281701	NVL	1.44455	0.0131	ribosome biogenesis [GO:0042254]; positive regulation of telomerase activity [GO:0051973];	hsa03008:Ribosome biogenesis in eukaryotes;
68	ENST00000527232	RP11-805J14.5	1.44054	0.04785	NA	NA
69	ENST00000376371	GKAP1	1.43243	0.0357	signal transduction [GO:0007165];	NA
70	ENST00000398039	RP11-78J21.7	1.4169	0.0422	NA	NA
71	ENST00000623277	LIPG	1.41611	0.03225	lipid metabolic process [GO:0006629]; lipid digestion [GO:0044241]; reverse cholesterol transport [GO:0043691]; phospholipid homeostasis [GO:0055091]; phospholipid catabolic process [GO:0009395]; high-density lipoprotein particle remodeling [GO:0034375]; cholesterol homeostasis [GO:0042632]; positive regulation of cholesterol transport [GO:0032376]; response to nutrient [GO:0007584]; cell prolife…	hsa01100:Metabolic pathways; R-HSA-1430728:Metabolism; hsa00561:Glycerolipid metabolism; R-HSA-556833:Metabolism of lipids and lipoproteins; R-HSA-192456:Digestion of dietary lipid; R-HSA-73923:Lipid digestion, mobilization, and transport;
72	ENST00000336592	CUL4B	1.41059	0.02355	ubiquitin-dependent protein catabolic process [GO:0006511];	hsa04120:Ubiquitin mediated proteolysis; R-HSA-5696399:Global Genome Nucleotide Excision Repair (GG-NER); R-HSA-73894:DNA Repair; R-HSA-5696398:Nucleotide Excision Repair; hsa03420:@@Nucleotide excision repair; R-HSA-5696394:DNA Damage Recognition in GG-NER; R-HSA-6781823:Formation of TC-NER Pre-Incision Complex; R-HSA-73893:DNA Damage Bypass; R-HSA-5696400:Dual Incision in GG-NER; R-HSA-6781827:…
73	ENST00000372190	RAPGEF1	1.40056	5e-05	activation of MAPKK activity [GO:0000186]; blood vessel development [GO:0001568]; signal transduction [GO:0007165]; transmembrane receptor protein tyrosine kinase signaling pathway [GO:0007169]; small GTPase mediated signal transduction [GO:0007264]; positive regulation of neuron projection development [GO:0010976]; single organismal cell-cell adhesion [GO:0016337]; Rap protein signal transductio…	hsa04510:Focal adhesion; R-HSA-166520:Signalling by NGF; R-HSA-186797:Signaling by PDGF; R-HSA-186763:Downstream signal transduction; R-HSA-187037:NGF signalling via TRKA from the plasma membrane; R-HSA-512988:Interleukin-3, 5 and GM-CSF signaling; R-HSA-187687:Signalling to ERKs; R-HSA-169893:Prolonged ERK activation events; R-HSA-170968:Frs2-mediated activation; hsa04722:Neurotrophin signaling …
74	ENST00000454295	MARVELD2	1.39712	0.03905	sensory perception of sound [GO:0007605]; cell-cell junction organization [GO:0045216]; establishment of endothelial barrier [GO:0061028]; bicellular tight junction assembly [GO:0070830];	NA
75	ENST00000597451	UBA52	1.3927	0.0232	G1/S transition of mitotic cell cycle [GO:0000082]; G2/M transition of mitotic cell cycle [GO:0000086]; negative regulation of transcription from RNA polymerase II promoter [GO:0000122]; MAPK cascade [GO:0000165]; nuclear-transcribed mRNA catabolic process, nonsense-mediated decay [GO:0000184]; activation of MAPKK activity [GO:0000186]; activation of MAPK activity [GO:0000187]; protein polyubiqui…	Ribosome
76	ENST00000340258	RASSF4	1.38882	0.04405	cell cycle [GO:0007049]; signal transduction [GO:0007165];	hsa04392:Hippo signaling pathway -multiple species;
77	ENST00000357742	MCTP2	1.38726	0.00315	multicellular organismal development [GO:0007275]; calcium-mediated signaling [GO:0019722];	NA
78	ENST00000308259	MSRB3	1.38525	0.01895	response to oxidative stress [GO:0006979]; protein repair [GO:0030091]; oxidation-reduction process [GO:0055114];	R-HSA-392499:Metabolism of proteins; R-HSA-5676934:Protein repair;
79	ENST00000367161	DSTYK	1.37424	0.00525	protein phosphorylation [GO:0006468]; peptidyl-tyrosine phosphorylation [GO:0018108]; positive regulation of kinase activity [GO:0033674]; cellular response to fibroblast growth factor stimulus [GO:0044344]; positive regulation of fibroblast growth factor receptor signaling pathway [GO:0045743]; positive regulation of ERK1 and ERK2 cascade [GO:0070374];	NA
80	ENST00000400249	DEPDC5	1.36998	0.02745	negative regulation of TOR signaling [GO:0032007]; cellular response to amino acid starvation [GO:0034198]; intracellular signal transduction [GO:0035556]; positive regulation of GTPase activity [GO:0043547];	NA
81	ENST00000253024	TRIM28	1.36781	0.0488	negative regulation of transcription from RNA polymerase II promoter [GO:0000122]; in utero embryonic development [GO:0001701]; epithelial to mesenchymal transition [GO:0001837]; DNA repair [GO:0006281]; transcription initiation from RNA polymerase II promoter [GO:0006367]; protein phosphorylation [GO:0006468]; embryo implantation [GO:0007566]; gene expression [GO:0010467]; protein ubiquitination…	Protein modification; protein sumoylation
82	ENST00000598312	ZNF329	1.36638	0.01315	transcription, DNA-templated [GO:0006351]; regulation of transcription, DNA-templated [GO:0006355];	NA
83	ENST00000376454	KIAA1217	1.35876	0.04805	embryonic skeletal system development [GO:0048706];	NA
84	ENST00000383746	TCAIM	1.34929	0.04955	NA	NA
85	ENST00000520919	NEURL1B	1.34744	0.00735	Notch signaling pathway [GO:0007219]; protein ubiquitination [GO:0016567]; ubiquitin-dependent endocytosis [GO:0070086];	Protein modification; protein ubiquitination
86	ENST00000394767	CXXC4	1.34607	0.0097	NA	hsa04310:Wnt signaling pathway;
87	ENST00000217188	SRMS	1.34299	0.03665	protein phosphorylation [GO:0006468]; transmembrane receptor protein tyrosine kinase signaling pathway [GO:0007169]; cell migration [GO:0016477]; cell differentiation [GO:0030154]; peptidyl-tyrosine autophosphorylation [GO:0038083]; regulation of cell proliferation [GO:0042127]; innate immune response [GO:0045087];	NA
88	ENST00000513807	SLC25A46	1.33472	0.00245	transport [GO:0006810];	NA
89	ENST00000416649	NCKIPSD	1.33397	0.00215	NLS-bearing protein import into nucleus [GO:0006607]; cytoskeleton organization [GO:0007010]; signal transduction [GO:0007165]; small GTPase mediated signal transduction [GO:0007264]; Fc-gamma receptor signaling pathway involved in phagocytosis [GO:0038096]; innate immune response [GO:0045087];	R-HSA-2029480:Fcgamma receptor (FCGR) dependent phagocytosis; R-HSA-2029482:Regulation of actin dynamics for phagocytic cup formation; R-HSA-5663213:RHO GTPases Activate WASPs and WAVEs; R-HSA-168249:Innate Immune System; R-HSA-168256:Immune System; R-HSA-194315:Signaling by Rho GTPases; R-HSA-195258:RHO GTPase Effectors; R-HSA-162582:Signal Transduction;
90	ENST00000379938	RREB1	1.3274	0.01875	negative regulation of transcription from RNA polymerase II promoter [GO:0000122]; regulation of transcription, DNA-templated [GO:0006355]; transcription from RNA polymerase II promoter [GO:0006366]; Ras protein signal transduction [GO:0007265]; multicellular organismal development [GO:0007275]; positive regulation of epithelial cell migration [GO:0010634]; positive regulation of mammary gland ep…	NA
91	ENST00000620693	PACSIN1	1.29539	0.00175	actin filament organization [GO:0007015]; regulation of endocytosis [GO:0030100]; negative regulation of endocytosis [GO:0045806]; synaptic vesicle endocytosis [GO:0048488]; neuron projection morphogenesis [GO:0048812]; protein localization to membrane [GO:0072657]; establishment of protein localization to plasma membrane [GO:0090002]; membrane tubulation [GO:0097320]; positive regulation of dend…	R-HSA-5653656:Vesicle-mediated transport; R-HSA-199991:Membrane Trafficking; R-HSA-8856828:Clathrin-mediated endocytosis;
92	ENST00000479991	RGAG4	1.29195	0.0051	NA	NA
93	ENST00000264027	SC5D	1.28747	0.00305	lipid metabolic process [GO:0006629]; fatty acid biosynthetic process [GO:0006633]; cholesterol biosynthetic process [GO:0006695]; cholesterol biosynthetic process via lathosterol [GO:0033490]; small molecule metabolic process [GO:0044281]; oxidation-reduction process [GO:0055114];	hsa01100:Metabolic pathways; R-HSA-1430728:Metabolism; R-HSA-1655829:Regulation of cholesterol biosynthesis by SREBP (SREBF); R-HSA-2426168:Activation of gene expression by SREBF (SREBP); R-HSA-556833:Metabolism of lipids and lipoproteins; R-HSA-191273:Cholesterol biosynthesis; hsa00100:Steroid biosynthesis;
94	ENST00000456847	CPSF6	1.28446	0.03845	NA	R-HSA-1643685:Disease; R-HSA-1226099:@@Signaling by FGFR in disease; hsa03015:mRNA surveillance pathway; R-HSA-5655302:@@Signaling by FGFR1 in disease; R-HSA-5663202:Diseases of signal transduction; R-HSA-1839117:Signaling by cytosolic FGFR1 fusion mutants; R-HSA-1839124:FGFR1 mutant receptor activation;
95	ENST00000273691	ILDR1	1.28231	0.0217	NA	NA
96	ENST00000510443	FAM86C1	1.28211	0.0498	methylation [GO:0032259];	NA
97	ENST00000262262	CD33	1.27622	0.0492	cell adhesion [GO:0007155]; signal transduction [GO:0007165]; cell-cell signaling [GO:0007267]; negative regulation of cell proliferation [GO:0008285]; regulation of immune response [GO:0050776];	Hematopoietic cell lineage
98	ENST00000397985	SERPINB8	1.26328	0.0436	negative regulation of endopeptidase activity [GO:0010951];	R-HSA-75205:Dissolution of Fibrin Clot; R-HSA-109582:Hemostasis;
99	ENST00000482387	C3orf67	1.25882	0.0469	NA	NA
100	ENST00000615052	C18orf25	1.25843	0.0406	metabolic process [GO:0008152];	NA
101	ENST00000381607	ZMYND11	1.25479	0.03835	negative regulation of transcription from RNA polymerase II promoter [GO:0000122]; transcription, DNA-templated [GO:0006351]; cell cycle [GO:0007049]; cell proliferation [GO:0008283]; viral process [GO:0016032]; chromatin modification [GO:0016568]; regulation of transcription elongation from RNA polymerase II promoter [GO:0034243]; negative regulation of I-kappaB kinase/NF-kappaB signaling [GO:00…	NA
102	ENST00000295930	RSRC1	1.25305	0.02245	mRNA splicing, via spliceosome [GO:0000398]; nucleocytoplasmic transport [GO:0006913]; RNA splicing [GO:0008380];	NA
103	ENST00000301678	ITFG3	1.25199	0.01915	biological_process [GO:0008150];	NA
104	ENST00000368916	GABPB2	1.2427	0.04625	NA	NA
105	ENST00000598543	MAGEA2	1.24135	0.0478	negative regulation of transcription from RNA polymerase II promoter [GO:0000122]; transcription, DNA-templated [GO:0006351]; negative regulation of protein sumoylation [GO:0033234]; cellular protein catabolic process [GO:0044257]; positive regulation of ubiquitin-protein transferase activity [GO:0051443]; signal transduction by p53 class mediator [GO:0072331]; cellular senescence [GO:0090398]; n…	NA
106	ENST00000512453	CAMK4	1.23937	0.0039	adaptive immune response [GO:0002250]; protein phosphorylation [GO:0006468]; inflammatory response [GO:0006954]; signal transduction [GO:0007165]; epidermal growth factor receptor signaling pathway [GO:0007173]; activation of phospholipase C activity [GO:0007202]; synaptic transmission [GO:0007268]; long-term memory [GO:0007616]; fibroblast growth factor receptor signaling pathway [GO:0008543]; p…	R-HSA-166520:Signalling by NGF; R-HSA-186797:Signaling by PDGF; R-HSA-177929:Signaling by EGFR; R-HSA-186763:Downstream signal transduction; R-HSA-190236:Signaling by FGFR; hsa04211:Longevity regulating pathway; R-HSA-187037:NGF signalling via TRKA from the plasma membrane; R-HSA-2424491:DAP12 signaling; R-HSA-5654738:Signaling by FGFR2; R-HSA-5654716:Downstream signaling of activated FGFR4; R-HS…
107	ENST00000359369	RBFOX2	1.23931	0.0457	mRNA processing [GO:0006397]; RNA splicing [GO:0008380]; regulation of RNA splicing [GO:0043484];	NA
108	ENST00000549162	SCAF11	1.23632	0.0495	NA	NA
109	ENST00000319033	ALG2	1.22205	0.0297	dolichol-linked oligosaccharide biosynthetic process [GO:0006488]; protein N-linked glycosylation via asparagine [GO:0018279]; protein glycosylation in endoplasmic reticulum [GO:0033577]; post-translational protein modification [GO:0043687]; cellular protein metabolic process [GO:0044267]; response to calcium ion [GO:0051592]; mannosylation [GO:0097502];	N-Glycan biosynthesis; Metabolic pathways
110	ENST00000520911	RNF130	1.22178	0.01945	apoptotic process [GO:0006915]; protein ubiquitination [GO:0016567]; programmed cell death [GO:0012501];	R-HSA-983169:Class I MHC mediated antigen processing & presentation; R-HSA-983168:Antigen processing: Ubiquitination & Proteasome degradation; R-HSA-1280218:Adaptive Immune System; R-HSA-168256:Immune System;
111	ENST00000612223	SYNRG	1.21911	0.00255	intracellular protein transport [GO:0006886]; endocytosis [GO:0006897];	NA
112	ENST00000471115	C1orf52	1.21802	0.04645	NA	NA
113	ENST00000377411	GPR157	1.21004	0.00095	cell surface receptor signaling pathway [GO:0007166]; G-protein coupled receptor signaling pathway [GO:0007186];	NA
114	ENST00000309739	RND1	1.20321	0.01835	actin filament organization [GO:0007015]; negative regulation of cell adhesion [GO:0007162]; signal transduction [GO:0007165]; small GTPase mediated signal transduction [GO:0007264]; axon guidance [GO:0007411]; protein transport [GO:0015031]; neuron remodeling [GO:0016322];	R-HSA-422475:Axon guidance; hsa04360:@@Axon guidance; R-HSA-373755:Semaphorin interactions; R-HSA-399955:SEMA3A-Plexin repulsion signaling by inhibiting Integrin adhesion; R-HSA-416550:Sema4D mediated inhibition of cell attachment and migration; R-HSA-416572:Sema4D induced cell migration and growth-cone collapse; R-HSA-400685:Sema4D in semaphorin signaling; R-HSA-1266738:Developmental Biology;
115	ENST00000555265	CEP128	1.20233	0.00055	NA	NA
116	ENST00000565644	SLC7A5	1.20038	0.02355	amino acid transmembrane transport [GO:0003333];	R-HSA-382551:Transmembrane transport of small molecules; R-HSA-425407:SLC-mediated transmembrane transport; R-HSA-425393:Transport of inorganic cations/anions and amino acids/oligopeptides; hsa05230:Central carbon metabolism in cancer; hsa04150:mTOR signaling pathway; R-HSA-352230:Amino acid transport across the plasma membrane; R-HSA-210991:Basigin interactions; R-HSA-202733:Cell surface interac…
117	ENST00000430779	AGAP4	1.2003	0.0246	positive regulation of GTPase activity [GO:0043547];	NA
118	ENST00000391411	C17orf51	1.19892	0.0054	NA	NA
119	ENST00000253401	ARHGEF9	1.19174	0.00115	small GTPase mediated signal transduction [GO:0007264]; synaptic transmission [GO:0007268]; ion transmembrane transport [GO:0034220]; regulation of Rho protein signal transduction [GO:0035023]; positive regulation of apoptotic process [GO:0043065]; positive regulation of GTPase activity [GO:0043547]; neurotrophin TRK receptor signaling pathway [GO:0048011]; regulation of small GTPase mediated sig…	R-HSA-382551:Transmembrane transport of small molecules; R-HSA-166520:Signalling by NGF; R-HSA-193704:p75 NTR receptor-mediated signalling; R-HSA-194840:Rho GTPase cycle; R-HSA-983712:Ion channel transport; R-HSA-204998:Cell death signalling via NRAGE, NRIF and NADE; R-HSA-193648:NRAGE signals death through JNK; R-HSA-977441:GABA A receptor activation; R-HSA-977443:@@GABA receptor activation; R-H…
120	ENST00000267522	WDR89	1.1872	0.0341	NA	NA
121	ENST00000370818	GPC3	1.18102	0.0451	retinoid metabolic process [GO:0001523]; carbohydrate metabolic process [GO:0005975]; glycosaminoglycan biosynthetic process [GO:0006024]; glycosaminoglycan catabolic process [GO:0006027]; phototransduction, visible light [GO:0007603]; anatomical structure morphogenesis [GO:0009653]; negative regulation of peptidase activity [GO:0010466]; glycosaminoglycan metabolic process [GO:0030203]; chondroi…	R-HSA-3656253:Defective EXT1 causes exostoses 1, TRPS2 and CHDS; R-HSA-3560782:Diseases associated with glycosaminoglycan metabolism; R-HSA-2024096:HS-GAG degradation; R-HSA-1971475:A tetrasaccharide linker sequence is required for GAG synthesis; R-HSA-1638091:Heparan sulfate/heparin (HS-GAG) metabolism; R-HSA-3656237:Defective EXT2 causes exostoses 2; R-HSA-2022928:HS-GAG biosynthesis; R-HSA-356…
122	ENST00000342216	PKN1	1.18039	0.00925	B cell homeostasis [GO:0001782]; B cell apoptotic process [GO:0001783]; negative regulation of protein phosphorylation [GO:0001933]; regulation of germinal center formation [GO:0002634]; regulation of immunoglobulin production [GO:0002637]; renal system process [GO:0003014]; transcription, DNA-templated [GO:0006351]; regulation of transcription from RNA polymerase II promoter [GO:0006357]; protei…	Alzheimer disease-amyloid secretase pathway; Muscarinic acetylcholine receptor 1 and 3 signaling pathway;
123	ENST00000396930	KAT6A	1.15739	0.0148	DNA packaging [GO:0006323]; chromatin organization [GO:0006325]; nucleosome assembly [GO:0006334]; transcription, DNA-templated [GO:0006351]; regulation of transcription, DNA-templated [GO:0006355]; protein acetylation [GO:0006473]; histone acetylation [GO:0016573]; myeloid cell differentiation [GO:0030099]; histone H3 acetylation [GO:0043966]; negative regulation of transcription, DNA-templated …	R-HSA-3700989:Transcriptional Regulation by TP53; R-HSA-5633007:Regulation of TP53 Activity; R-HSA-6804758:Regulation of TP53 Activity through Acetylation; hsa04550:Signaling pathways regulating pluripotency of stem cells; R-HSA-4839726:Chromatin organization; R-HSA-3247509:Chromatin modifying enzymes; R-HSA-74160:Gene Expression; R-HSA-3214847:HATs acetylate histones; R-HSA-212436:Generic Transc…
124	ENST00000242248	POLM	1.15607	0.01645	DNA repair [GO:0006281]; double-strand break repair [GO:0006302]; double-strand break repair via nonhomologous end joining [GO:0006303]; DNA recombination [GO:0006310]; DNA biosynthetic process [GO:0071897];	R-HSA-73894:DNA Repair; hsa03450:Non-homologous end-joining; R-HSA-5693532:DNA Double-Strand Break Repair; R-HSA-5693571:Nonhomologous End-Joining (NHEJ);
125	ENST00000374126	ZNF618	1.15488	0.00935	transcription, DNA-templated [GO:0006351]; regulation of transcription, DNA-templated [GO:0006355];	NA
126	ENST00000617998	POLR2A	1.1509	0.0046	transcription, DNA-templated [GO:0006351]; transcription from RNA polymerase II promoter [GO:0006366]; response to organic cyclic compound [GO:0014070]; cellular response to oxygen levels [GO:0071453];	hsa01100:Metabolic pathways; R-HSA-72203:Processing of Capped Intron-Containing Pre-mRNA; R-HSA-3700989:Transcriptional Regulation by TP53; R-HSA-1643685:Disease; R-HSA-72172:mRNA Splicing; R-HSA-168273:Influenza Viral RNA Transcription and Replication; hsa00230:Purine metabolism; R-HSA-190236:Signaling by FGFR; R-HSA-1226099:@@Signaling by FGFR in disease; hsa00240:Pyrimidine metabolism; R-HSA-7…
127	ENST00000437809	GON4L	1.14272	0.0227	transcription, DNA-templated [GO:0006351]; regulation of transcription, DNA-templated [GO:0006355];	NA
128	ENST00000383777	ANKRD28	1.12961	0.0036	ER to Golgi vesicle-mediated transport [GO:0006888]; protein N-linked glycosylation via asparagine [GO:0018279]; post-translational protein modification [GO:0043687]; cellular protein metabolic process [GO:0044267]; COPII vesicle coating [GO:0048208]; membrane organization [GO:0061024];	R-HSA-446203:Asparagine N-linked glycosylation; R-HSA-597592:Post-translational protein modification; R-HSA-199977:ER to Golgi Anterograde Transport; R-HSA-948021:Transport to the Golgi and subsequent modification; R-HSA-392499:Metabolism of proteins; R-HSA-5653656:Vesicle-mediated transport; R-HSA-204005:COPII (Coat Protein 2) Mediated Vesicle Transport; R-HSA-199991:Membrane Trafficking;
129	ENST00000373871	EYA3	1.11405	0.03765	DNA repair [GO:0006281]; double-strand break repair [GO:0006302]; transcription, DNA-templated [GO:0006351]; regulation of transcription, DNA-templated [GO:0006355]; multicellular organismal development [GO:0007275]; visual perception [GO:0007601]; anatomical structure morphogenesis [GO:0009653]; response to ionizing radiation [GO:0010212]; histone dephosphorylation [GO:0016576]; peptidyl-tyrosin…	R-HSA-73894:DNA Repair; R-HSA-5693532:DNA Double-Strand Break Repair; R-HSA-5693606:DNA Double Strand Break Response; R-HSA-5693565:Recruitment and ATM-mediated phosphorylation of repair and signaling proteins at DNA double strand breaks;
130	ENST00000443736	URGCP	1.11372	0.03035	cell cycle [GO:0007049];	NA
131	ENST00000421138	RECQL	1.10757	0.0428	DNA strand renaturation [GO:0000733]; DNA replication [GO:0006260]; DNA repair [GO:0006281]; DNA recombination [GO:0006310]; DNA duplex unwinding [GO:0032508];	NA
132	ENST00000566699	JHDM1D-AS1	1.09722	0.02675	NA	NA
133	ENST00000296519	CEP44	1.08882	0.0233	NA	NA
134	ENST00000536235	M1AP	1.08806	0.0162	RNA processing [GO:0006396]; spermatogenesis [GO:0007283]; female gamete generation [GO:0007292]; cell differentiation [GO:0030154]; chromatin assembly [GO:0031497]; male meiosis chromosome separation [GO:0051308];	NA
135	ENST00000395477	WNK2	1.07791	0.0481	protein phosphorylation [GO:0006468];	R-HSA-382551:Transmembrane transport of small molecules; R-HSA-983712:Ion channel transport; R-HSA-2672351:Stimuli-sensing channels;
136	ENST00000362010	VEPH1	1.0778	0.02535	NA	NA
137	ENST00000337581	SMUG1	1.06988	0.04195	DNA repair [GO:0006281]; base-excision repair [GO:0006284]; base-excision repair, AP site formation [GO:0006285]; depyrimidination [GO:0045008];	R-HSA-73894:DNA Repair; hsa03410:Base excision repair; R-HSA-73884:@@Base Excision Repair; R-HSA-73929:Base-Excision Repair, AP Site Formation; R-HSA-110357:Displacement of DNA glycosylase by APEX1; R-HSA-110329:Cleavage of the damaged pyrimidine ; R-HSA-110328:Recognition and association of DNA glycosylase with site containing an affected pyrimidine; R-HSA-73928:Depyrimidination; R-HSA-73933:Res…
138	ENST00000216487	RIN3	1.05883	0.0083	endocytosis [GO:0006897]; signal transduction [GO:0007165]; positive regulation of GTPase activity [GO:0043547];	NA
139	ENST00000406385	PPIL2	1.05626	0.03005	protein polyubiquitination [GO:0000209]; protein peptidyl-prolyl isomerization [GO:0000413]; protein folding [GO:0006457]; blood coagulation [GO:0007596]; protein ubiquitination [GO:0016567]; leukocyte migration [GO:0050900]; protein localization to plasma membrane [GO:0072659];	Ubiquitin mediated proteolysis
140	ENST00000616024	RSBN1	1.05352	0.01575	NA	NA
141	ENST00000258399	USP37	1.05266	0.00985	G1/S transition of mitotic cell cycle [GO:0000082]; ubiquitin-dependent protein catabolic process [GO:0006511]; mitotic nuclear division [GO:0007067]; protein deubiquitination [GO:0016579]; protein K11-linked deubiquitination [GO:0035871]; cell division [GO:0051301]; protein K48-linked deubiquitination [GO:0071108];	R-HSA-597592:Post-translational protein modification; R-HSA-392499:Metabolism of proteins; R-HSA-5688426:Deubiquitination; R-HSA-5689880:Ub-specific processing proteases;
142	ENST00000393976	KRT15	1.04198	0.02235	epidermis development [GO:0008544]; mitophagy in response to mitochondrial depolarization [GO:0098779];	NA
143	ENST00000440155	ZNF138	1.04169	0.0394	transcription, DNA-templated [GO:0006351]; regulation of transcription, DNA-templated [GO:0006355];	R-HSA-74160:Gene Expression; R-HSA-212436:Generic Transcription Pathway;
144	ENST00000399775	ENHO	1.03982	0.0235	NA	NA
145	ENST00000393893	CORO1B	1.03576	0.04035	cell migration [GO:0016477]; actin cytoskeleton organization [GO:0030036]; ruffle organization [GO:0031529]; regulation of Arp2/3 complex-mediated actin nucleation [GO:0034315]; negative regulation of Arp2/3 complex-mediated actin nucleation [GO:0034316]; endothelial cell chemotaxis [GO:0035767]; cellular response to platelet-derived growth factor stimulus [GO:0036120]; wound healing [GO:0042060]…	NA
146	ENST00000569266	FAM192A	1.03454	0.0284	NA	NA
147	ENST00000566198	SLC9A3R2	1.03448	0.0046	protein complex assembly [GO:0006461];	hsa04960:Aldosterone-regulated sodium reabsorption;
148	ENST00000348165	UBE3C	1.02619	0.01135	protein polyubiquitination [GO:0000209]; protein ubiquitination involved in ubiquitin-dependent protein catabolic process [GO:0042787];	R-HSA-983169:Class I MHC mediated antigen processing & presentation; R-HSA-983168:Antigen processing: Ubiquitination & Proteasome degradation; hsa04120:Ubiquitin mediated proteolysis; R-HSA-1280218:Adaptive Immune System; R-HSA-168256:Immune System;
149	ENST00000369756	FAM46A	1.01751	0.00115	regulation of gene expression [GO:0010468]; regulation of blood coagulation [GO:0030193];	NA
150	ENST00000372844	HPCAL4	1.01592	0.00565	signal transduction [GO:0007165]; central nervous system development [GO:0007417];	NA
151	ENST00000428084	DOCK4	1.01272	0.0397	small GTPase mediated signal transduction [GO:0007264]; positive regulation of smooth muscle cell migration [GO:0014911]; positive regulation of GTPase activity [GO:0043547]; cell chemotaxis [GO:0060326]; negative regulation of vascular smooth muscle contraction [GO:1904694];	hsa04015:Rap1 signaling pathway; R-HSA-109582:Hemostasis; R-HSA-983231:Factors involved in megakaryocyte development and platelet production;
152	ENST00000619038	CDRT4	1.01025	0.02085	NA	NA
153	ENST00000566866	EIF3C	1.00721	0.02445	formation of translation preinitiation complex [GO:0001731]; translation [GO:0006412]; translational initiation [GO:0006413]; regulation of translational initiation [GO:0006446]; gene expression [GO:0010467]; cellular protein metabolic process [GO:0044267];	R-HSA-72766:Translation; R-HSA-72737:Cap-dependent Translation Initiation; R-HSA-72613:Eukaryotic Translation Initiation; R-HSA-392499:Metabolism of proteins; R-HSA-72706:GTP hydrolysis and joining of the 60S ribosomal subunit; R-HSA-156827:L13a-mediated translational silencing of Ceruloplasmin expression; R-HSA-72689:Formation of a pool of free 40S subunits; hsa03013:RNA transport; R-HSA-72662:A…
154	ENST00000585683	C17orf53	1.00681	0.0083	NA	NA
155	ENST00000442034	RAB3GAP1	1.00251	0.0441	brain development [GO:0007420]; positive regulation of gene expression [GO:0010628]; hypothalamus development [GO:0021854]; lipid particle organization [GO:0034389]; camera-type eye development [GO:0043010]; regulation of GTPase activity [GO:0043087]; positive regulation of GTPase activity [GO:0043547]; regulation of short-term neuronal synaptic plasticity [GO:0048172]; excitatory postsynaptic po…	R-HSA-5653656:Vesicle-mediated transport; R-HSA-199991:Membrane Trafficking; R-HSA-6811442:Intra-Golgi and retrograde Golgi-to-ER traffic; R-HSA-8856688:Golgi-to-ER retrograde transport; R-HSA-6811436:COPI-independent Golgi-to-ER retrograde traffic;
156	ENST00000303562	FOS	-2.91105	5e-05	conditioned taste aversion [GO:0001661]; toll-like receptor signaling pathway [GO:0002224]; MyD88-dependent toll-like receptor signaling pathway [GO:0002755]; MyD88-independent toll-like receptor signaling pathway [GO:0002756]; DNA methylation [GO:0006306]; regulation of transcription, DNA-templated [GO:0006355]; regulation of transcription from RNA polymerase II promoter [GO:0006357]; transcript…	R-HSA-2454202:Fc epsilon receptor (FCERI) signaling; R-HSA-3700989:Transcriptional Regulation by TP53; hsa05231:Choline metabolism in cancer; R-HSA-2871796:FCERI mediated MAPK activation; R-HSA-450294:MAP kinase activation in TLR cascade; hsa05031:Amphetamine addiction; R-HSA-168142:Toll Like Receptor 10 (TLR10) Cascade; R-HSA-975871:MyD88 cascade initiated on plasma membrane; R-HSA-168176:Toll L…
157	ENST00000396496	CCDC125	-2.72754	0.03515	NA	NA
158	ENST00000428504	RP11-206L10.2	-2.63387	0.01695	NA	NA
159	ENST00000262291	VMP1	-2.6229	0.0284	exocytosis [GO:0006887]; autophagy [GO:0006914]; endoplasmic reticulum organization [GO:0007029]; Golgi organization [GO:0007030]; embryo implantation [GO:0007566]; regulation of autophagy [GO:0010506]; single organismal cell-cell adhesion [GO:0016337]; cell junction assembly [GO:0034329];	NA
160	ENST00000421767	LINC00174	-2.61764	0.02945	NA	NA
161	ENST00000489394	SAT1	-2.49581	0.04235	regulation of cell proliferation [GO:0042127]; spermidine acetylation [GO:0032918]; spermine catabolic process [GO:0046208]; putrescine catabolic process [GO:0009447]; spermine acetylation [GO:0032919]; nor-spermidine metabolic process [GO:0046204]; putrescine acetylation [GO:0032920]; polyamine biosynthetic process [GO:0006596]; angiogenesis [GO:0001525];	hsa01100:Metabolic pathways; R-HSA-71291:Metabolism of amino acids and derivatives; R-HSA-1430728:Metabolism; R-HSA-351202:Metabolism of polyamines; hsa00330:Arginine and proline metabolism;
162	ENST00000360537	PLAGL1	-2.48783	0.045	transcription from RNA polymerase II promoter [GO:0006366]; apoptotic process [GO:0006915]; cell cycle arrest [GO:0007050]; regulation of gene expression [GO:0010468]; cell differentiation [GO:0030154]; skeletal muscle cell differentiation [GO:0035914]; positive regulation of transcription from RNA polymerase II promoter [GO:0045944];	R-HSA-3700989:Transcriptional Regulation by TP53; R-HSA-6804115:TP53 regulates transcription of additional cell cycle genes whose exact role in the p53 pathway remain uncertain; R-HSA-6791312:TP53 Regulates Transcription of Cell Cycle Genes; R-HSA-74160:Gene Expression; R-HSA-212436:Generic Transcription Pathway;
163	ENST00000342907	ST3GAL2	-2.39786	0.01585	ganglioside biosynthetic process [GO:0001574]; carbohydrate metabolic process [GO:0005975]; amino sugar metabolic process [GO:0006040]; cellular protein modification process [GO:0006464]; protein glycosylation [GO:0006486]; dolichol-linked oligosaccharide biosynthetic process [GO:0006488]; protein O-linked glycosylation [GO:0006493]; oligosaccharide metabolic process [GO:0009311]; O-glycan proces…	hsa01100:Metabolic pathways; R-HSA-446203:Asparagine N-linked glycosylation; R-HSA-1430728:Metabolism; R-HSA-597592:Post-translational protein modification; R-HSA-446193:Biosynthesis of the N-glycan precursor (dolichol lipid-linked oligosaccharide, LLO) and transfer to a nascent protein; R-HSA-392499:Metabolism of proteins; hsa00604:Glycosphingolipid biosynthesis - ganglio series; R-HSA-446219:Sy…
164	ENST00000555686	FOS	-2.30464	0.00635	toll-like receptor signaling pathway [GO:0002224]; MyD88-dependent toll-like receptor signaling pathway [GO:0002755]; MyD88-independent toll-like receptor signaling pathway [GO:0002756]; DNA methylation [GO:0006306]; regulation of transcription, DNA-templated [GO:0006355]; regulation of transcription from RNA polymerase II promoter [GO:0006357]; inflammatory response [GO:0006954]; transforming gr…	R-HSA-2454202:Fc epsilon receptor (FCERI) signaling; R-HSA-3700989:Transcriptional Regulation by TP53; hsa05231:Choline metabolism in cancer; R-HSA-2871796:FCERI mediated MAPK activation; R-HSA-450294:MAP kinase activation in TLR cascade; hsa05031:Amphetamine addiction; R-HSA-168142:Toll Like Receptor 10 (TLR10) Cascade; R-HSA-975871:MyD88 cascade initiated on plasma membrane; R-HSA-168176:Toll L…
165	ENST00000418019	USP37	-2.25776	0.02935	G1/S transition of mitotic cell cycle [GO:0000082]; ubiquitin-dependent protein catabolic process [GO:0006511]; mitotic nuclear division [GO:0007067]; protein deubiquitination [GO:0016579]; protein K11-linked deubiquitination [GO:0035871]; cell division [GO:0051301]; protein K48-linked deubiquitination [GO:0071108];	R-HSA-597592:Post-translational protein modification; R-HSA-392499:Metabolism of proteins; R-HSA-5688426:Deubiquitination; R-HSA-5689880:Ub-specific processing proteases;
166	ENST00000315576	ADGRE2	-2.2501	0.0258	inflammatory response [GO:0006954]; cell adhesion [GO:0007155]; cell surface receptor signaling pathway [GO:0007166]; G-protein coupled receptor signaling pathway [GO:0007186]; cell migration [GO:0016477]; granulocyte chemotaxis [GO:0071621];	R-HSA-373080:Class B/2 (Secretin family receptors); R-HSA-500792:GPCR ligand binding; R-HSA-162582:Signal Transduction; R-HSA-372790:Signaling by GPCR;
167	ENST00000588286	TMEM147-AS1	-2.17924	0.01815	NA	NA
168	ENST00000376105	ID1	-2.14326	0.0211	angiogenesis [GO:0001525]; transcription, DNA-templated [GO:0006351]; transforming growth factor beta receptor signaling pathway [GO:0007179]; negative regulation of transcription by transcription factor localization [GO:0010621]; negative regulation of sequence-specific DNA binding transcription factor activity [GO:0043433]; blood vessel endothelial cell migration [GO:0043534]; negative regulati…	TGF-beta signaling pathway; Hippo signaling pathway; Rap1 signaling pathway; Signaling pathways regulating pluripotency of stem cells
169	ENST00000552994	ZFC3H1	-2.08167	0.0192	RNA processing [GO:0006396];	NA
170	ENST00000456556	ANKRD36C	-2.08069	0.0012	NA	NA
171	ENST00000560371	TRAF3	-2.07764	0.0116	regulation of cytokine production [GO:0001817]; toll-like receptor signaling pathway [GO:0002224]; MyD88-independent toll-like receptor signaling pathway [GO:0002756]; apoptotic process [GO:0006915]; signal transduction [GO:0007165]; Toll signaling pathway [GO:0008063]; protein ubiquitination [GO:0016567]; regulation of proteolysis [GO:0030162]; negative regulation of NF-kappaB transcription fact…	R-HSA-597592:Post-translational protein modification; R-HSA-392499:Metabolism of proteins; R-HSA-1643685:Disease; hsa05222:Small cell lung cancer; R-HSA-936440:Negative regulators of RIG-I/MDA5 signaling; R-HSA-5689896:Ovarian tumor domain proteases; R-HSA-937061:TRIF-mediated TLR3/TLR4 signaling ; R-HSA-166166:MyD88-independent TLR3/TLR4 cascade ; R-HSA-168164:Toll Like Receptor 3 (TLR3) Cascade…
172	ENST00000372727	SYS1	-2.06162	0.0122	protein targeting to Golgi [GO:0000042]; Golgi to endosome transport [GO:0006895]; Golgi to plasma membrane protein transport [GO:0043001];	R-HSA-5653656:Vesicle-mediated transport; R-HSA-199991:Membrane Trafficking; R-HSA-6811442:Intra-Golgi and retrograde Golgi-to-ER traffic; R-HSA-6811440:Retrograde transport at the Trans-Golgi-Network;
173	ENST00000464810	NPR2	-2.05278	0.0165	ossification [GO:0001503]; single organism reproductive process [GO:0044702]; cellular response to granulocyte macrophage colony-stimulating factor stimulus [GO:0097011]; bone development [GO:0060348]; regulation of cardiac conduction [GO:1903779]; negative regulation of meiotic cell cycle [GO:0051447]; intracellular signal transduction [GO:0035556]; cGMP biosynthetic process [GO:0006182]; recept…	hsa00230:Purine metabolism; hsa04921:Oxytocin signaling pathway; hsa04270:Vascular smooth muscle contraction; hsa04022:cGMP-PKG signaling pathway; R-HSA-5578768:Physiological factors; R-HSA-397014:Muscle contraction; R-HSA-5576891:Cardiac conduction;
174	ENST00000376730	GCNT1	-2.04104	0.0002	protein O-linked glycosylation [GO:0006493]; glycoprotein biosynthetic process [GO:0009101]; O-glycan processing [GO:0016266]; post-translational protein modification [GO:0043687]; cellular protein metabolic process [GO:0044267]; leukocyte tethering or rolling [GO:0050901]; cell adhesion molecule production [GO:0060352];	hsa01100:Metabolic pathways; R-HSA-597592:Post-translational protein modification; R-HSA-392499:Metabolism of proteins; R-HSA-5173105:O-linked glycosylation; hsa00512:Mucin type O-Glycan biosynthesis; R-HSA-913709:O-linked glycosylation of mucins;
175	ENST00000450536	REPS1	-2.03377	0.03325	NA	R-HSA-5653656:Vesicle-mediated transport; R-HSA-199991:Membrane Trafficking; R-HSA-8856828:Clathrin-mediated endocytosis; R-HSA-8856825:Cargo recognition for clathrin-mediated endocytosis;
176	ENST00000425211	CTD-2303H24.2	-1.9878	0.01465	NA	NA
177	ENST00000533099	RNPC3	-1.98254	0.00015	mRNA splicing, via spliceosome [GO:0000398]; RNA splicing [GO:0008380]; gene expression [GO:0010467]; developmental process [GO:0032502];	R-HSA-72203:Processing of Capped Intron-Containing Pre-mRNA; R-HSA-72172:mRNA Splicing; R-HSA-72165:mRNA Splicing - Minor Pathway; R-HSA-74160:Gene Expression;
178	ENST00000258411	WNT10A	-1.97375	0.01315	hair follicle development [GO:0001942]; multicellular organismal development [GO:0007275]; positive regulation of gene expression [GO:0010628]; neural crest cell differentiation [GO:0014033]; Wnt signaling pathway [GO:0016055]; neuron differentiation [GO:0030182]; hair follicle morphogenesis [GO:0031069]; odontogenesis [GO:0042476]; regulation of odontogenesis of dentin-containing tooth [GO:00424…	hsa04150:mTOR signaling pathway; hsa05200:Pathways in cancer; hsa05205:Proteoglycans in cancer; hsa05166:HTLV-I infection; hsa04390:Hippo signaling pathway; hsa04550:Signaling pathways regulating pluripotency of stem cells; hsa04310:Wnt signaling pathway; hsa04916:Melanogenesis; hsa05217:Basal cell carcinoma; R-HSA-3238698:WNT ligand biogenesis and trafficking; R-HSA-195721:Signaling by Wnt; R-HS…
179	ENST00000450353	GS1-124K5.3	-1.96732	0.04175	NA	NA
180	ENST00000535170	ZKSCAN1	-1.95292	0.0367	regulation of transcription, DNA-templated [GO:0006355];	R-HSA-74160:Gene Expression; R-HSA-212436:Generic Transcription Pathway;
181	ENST00000555353	FOXN3	-1.95104	0.01155	transcription, DNA-templated [GO:0006351]; regulation of transcription, DNA-templated [GO:0006355]; mitotic G2 DNA damage checkpoint [GO:0007095]; negative regulation of transcription, DNA-templated [GO:0045892];	P00033:Insulin/IGF pathway-protein kinase B signaling cascade; P00036:Interleukin signaling pathway; P00048:PI3 kinase pathway; P00052:TGF-beta signaling pathway;
182	ENST00000224862	FBXL15	-1.94612	0.0313	G2/M transition of mitotic cell cycle [GO:0000086]; dorsal/ventral pattern formation [GO:0009953]; protein ubiquitination [GO:0016567]; bone mineralization [GO:0030282]; positive regulation of BMP signaling pathway [GO:0030513]; SCF-dependent proteasomal ubiquitin-dependent protein catabolic process [GO:0031146];	R-HSA-983169:Class I MHC mediated antigen processing & presentation; R-HSA-983168:Antigen processing: Ubiquitination & Proteasome degradation; R-HSA-1280218:Adaptive Immune System; R-HSA-168256:Immune System;
183	ENST00000623165	CH507-154B10.2	-1.93471	0.01725	NA	NA
184	ENST00000619021	HERC2P2	-1.93326	0.001	NA	NA
185	ENST00000489852	SDHAF3	-1.9133	0.0464	regulation of gluconeogenesis [GO:0006111];	NA
186	ENST00000514697	PAPD7	-1.90073	0.03385	mitotic chromosome condensation [GO:0007076]; cell division [GO:0051301]; DNA biosynthetic process [GO:0071897]; sister chromatid cohesion [GO:0007062]; double-strand break repair [GO:0006302]; response to drug [GO:0042493];	hsa03018:RNA degradation;
187	ENST00000520133	COL13A1	-1.83259	0.04425	morphogenesis of a branching structure [GO:0001763]; endochondral ossification [GO:0001958]; cell-matrix adhesion [GO:0007160]; single organismal cell-cell adhesion [GO:0016337]; extracellular matrix disassembly [GO:0022617]; cell differentiation [GO:0030154]; extracellular matrix organization [GO:0030198]; collagen catabolic process [GO:0030574];	R-HSA-1474290:Collagen formation; R-HSA-1650814:Collagen biosynthesis and modifying enzymes; R-HSA-216083:Integrin cell surface interactions; R-HSA-1474244:Extracellular matrix organization; R-HSA-1474228:Degradation of the extracellular matrix; hsa04974:Protein digestion and absorption; R-HSA-1442490:Collagen degradation;
188	ENST00000358067	ZNF329	-1.82319	0.0447	transcription, DNA-templated [GO:0006351]; regulation of transcription, DNA-templated [GO:0006355];	NA
189	ENST00000436106	C19orf25	-1.82052	0.0129	NA	Huntington disease;
190	ENST00000558084	KMT2C	-1.79458	5e-05	regulation of transcription, DNA-templated [GO:0006355];	hsa00310:Lysine degradation; R-HSA-1266738:Developmental Biology; R-HSA-4839726:Chromatin organization; R-HSA-3247509:Chromatin modifying enzymes; R-HSA-3214841:PKMTs methylate histone lysines; R-HSA-5619507:Activation of HOX genes during differentiation; R-HSA-5617472:Activation of anterior HOX genes in hindbrain development during early embryogenesis;
191	ENST00000610821	LRP5L	-1.79363	0.04425	Wnt signaling pathway involved in dorsal/ventral axis specification [GO:0044332]; canonical Wnt signaling pathway [GO:0060070];	EGF receptor signaling pathway; Gonadotropin releasing hormone receptor pathway;
192	ENST00000533703	FAM111A	-1.76955	0.0282	DNA replication [GO:0006260]; viral process [GO:0016032]; negative regulation of viral genome replication [GO:0045071]; defense response to virus [GO:0051607];	NA
193	ENST00000238477	ALG2	-1.7672	0.0089	protein glycosylation in endoplasmic reticulum [GO:0033577]; response to calcium ion [GO:0051592]; mannosylation [GO:0097502]; dolichol-linked oligosaccharide biosynthetic process [GO:0006488];	N-Glycan biosynthesis; Metabolic pathways
194	ENST00000306434	MAT2A	-1.76218	0.01525	S-adenosylmethionine biosynthetic process [GO:0006556]; one-carbon metabolic process [GO:0006730]; xenobiotic metabolic process [GO:0006805]; methylation [GO:0032259]; small molecule metabolic process [GO:0044281];	hsa01100:Metabolic pathways; R-HSA-1430728:Metabolism; hsa01230:Biosynthesis of amino acids; hsa00270:Cysteine and methionine metabolism; R-HSA-156581:Methylation; R-HSA-156580:Phase II conjugation; R-HSA-211859:Biological oxidations;
195	ENST00000313367	OSBPL3	-1.75858	0.0443	lipid transport [GO:0006869];	NA
196	ENST00000623892	CH507-254M2.3	-1.75005	5e-05	NA	NA
197	ENST00000607654	AC009502.4	-1.7426	0.04985	NA	NA
198	ENST00000491895	GCH1	-1.74179	0.0081	protein complex assembly [GO:0006461]; tetrahydrobiopterin biosynthetic process [GO:0006729]; nitric oxide biosynthetic process [GO:0006809]; regulation of blood pressure [GO:0008217]; regulation of lung blood pressure [GO:0014916]; response to lipopolysaccharide [GO:0032496]; response to interferon-gamma [GO:0034341]; response to tumor necrosis factor [GO:0034612]; 7,8-dihydroneopterin 3'-tripho…	hsa01100:Metabolic pathways; R-HSA-1430728:Metabolism; hsa00790:Folate biosynthesis; R-HSA-202131:Metabolism of nitric oxide; R-HSA-203765:eNOS activation and regulation; R-HSA-1474151:Tetrahydrobiopterin (BH4) synthesis, recycling, salvage and regulation;
199	ENST00000366630	SIPA1L2	-1.74137	0.001	positive regulation of GTPase activity [GO:0043547]; regulation of small GTPase mediated signal transduction [GO:0051056];	hsa04015:Rap1 signaling pathway;
200	ENST00000487556	ERMAP	-1.7161	0.0352	NA	NA
201	ENST00000380600	TCEANC	-1.71491	0.04815	transcription, DNA-templated [GO:0006351]; regulation of transcription from RNA polymerase II promoter [GO:0006357]; regulation of DNA-templated transcription, elongation [GO:0032784];	NA
202	ENST00000301178	AXL	-1.70777	0.00945	neuron migration [GO:0001764]; natural killer cell differentiation [GO:0001779]; positive regulation of cytokine-mediated signaling pathway [GO:0001961]; blood vessel remodeling [GO:0001974]; protein phosphorylation [GO:0006468]; phagocytosis [GO:0006909]; inflammatory response [GO:0006954]; signal transduction [GO:0007165]; enzyme linked receptor protein signaling pathway [GO:0007167]; spermatog…	NA
203	ENST00000417961	SLC9A8	-1.69824	0.04145	ion transport [GO:0006811]; cation transport [GO:0006812]; potassium ion transport [GO:0006813]; sodium ion transport [GO:0006814]; regulation of pH [GO:0006885]; sodium ion transmembrane transport [GO:0035725]; regulation of intracellular pH [GO:0051453]; transmembrane transport [GO:0055085]; potassium ion transmembrane transport [GO:0071805]; hydrogen ion transmembrane transport [GO:1902600];	R-HSA-382551:Transmembrane transport of small molecules; R-HSA-425407:SLC-mediated transmembrane transport; R-HSA-425393:Transport of inorganic cations/anions and amino acids/oligopeptides; R-HSA-425986:Sodium/Proton exchangers;
204	ENST00000374761	RAP1GAP	-1.69148	0.0068	positive regulation of GTPase activity [GO:0043547]; regulation of small GTPase mediated signal transduction [GO:0051056];	R-HSA-422475:Axon guidance; R-HSA-8853659:RET signaling; R-HSA-1280218:Adaptive Immune System; hsa04015:Rap1 signaling pathway; R-HSA-392517:Rap1 signalling; R-HSA-168256:Immune System; R-HSA-1266738:Developmental Biology;
205	ENST00000263187	MSH4	-1.67164	0.0044	ovarian follicle development [GO:0001541]; mismatch repair [GO:0006298]; meiotic nuclear division [GO:0007126]; synapsis [GO:0007129]; reciprocal meiotic recombination [GO:0007131]; spermatogenesis [GO:0007283]; female gamete generation [GO:0007292]; homologous chromosome segregation [GO:0045143];	R-HSA-1640170:Cell Cycle; R-HSA-912446:Meiotic recombination; R-HSA-1500620:Meiosis;
206	ENST00000511313	POLR2J3	-1.66456	0.0043	transcription, DNA-templated [GO:0006351];	hsa01100:Metabolic pathways; hsa00230:Purine metabolism; hsa00240:Pyrimidine metabolism; hsa05169:Epstein-Barr virus infection; hsa03020:RNA polymerase; hsa05016:Huntington's disease;
207	ENST00000604397	AC159540.1	-1.65988	0.004	NA	NA
208	ENST00000587762	CTD-3252C9.4	-1.63887	0.0014	NA	NA
209	ENST00000376954	ZNF81	-1.63658	0.0049	transcription, DNA-templated [GO:0006351]; regulation of transcription, DNA-templated [GO:0006355];	NA
210	ENST00000393976	KRT15	-1.61849	0.049	epidermis development [GO:0008544]; mitophagy in response to mitochondrial depolarization [GO:0098779];	NA
211	ENST00000606993	RP11-465B22.8	-1.60031	0.0097	NA	NA
212	ENST00000447621	GSTM3P1	-1.59505	0.04725	NA	NA
213	ENST00000426216	ATP9B	-1.57867	0.006	retrograde vesicle-mediated transport, Golgi to ER [GO:0006890]; endocytosis [GO:0006897]; metabolic process [GO:0008152]; phospholipid transport [GO:0015914]; phospholipid translocation [GO:0045332]; establishment of protein localization to Golgi [GO:0072600];	R-HSA-382551:Transmembrane transport of small molecules; R-HSA-983712:Ion channel transport; R-HSA-936837:Ion transport by P-type ATPases;
214	ENST00000429130	CREM	-1.57412	0.0461	regulation of transcription, DNA-templated [GO:0006355];	hsa04261:Adrenergic signaling in cardiomyocytes; hsa05166:HTLV-I infection;
215	ENST00000331343	POFUT2	-1.5658	0.0449	fucose metabolic process [GO:0006004]; protein O-linked glycosylation [GO:0006493]; protein O-linked fucosylation [GO:0036066]; post-translational protein modification [GO:0043687]; cellular protein metabolic process [GO:0044267]; regulation of secretion [GO:0051046];	Other types of O-glycan biosynthesis
216	ENST00000598368	RPARP-AS1	-1.55999	0.0222	NA	NA
217	ENST00000281129	CEP128	-1.55645	0.02455	NA	NA
218	ENST00000565162	LINC01311	-1.55139	0.0266	NA	NA
219	ENST00000274056	MARCH1	-1.53813	5e-05	protein polyubiquitination [GO:0000209]; antigen processing and presentation of peptide antigen via MHC class II [GO:0002495]; immune response [GO:0006955];	Protein modification; protein ubiquitination
220	ENST00000502066	CRNDE	-1.53719	0.01235	NA	NA
221	ENST00000609162	CTA-228A9.3	-1.53486	0.0024	NA	NA
222	ENST00000501122	NEAT1	-1.52981	5e-05	NA	NA
223	ENST00000422956	PAX8-AS1	-1.51481	0.04145	NA	NA
224	ENST00000343702	NTN4	-1.51335	0.0024	axon guidance [GO:0007411]; neuron remodeling [GO:0016322]; extracellular matrix organization [GO:0030198]; regulation of branching involved in salivary gland morphogenesis by extracellular matrix-epithelial cell signaling [GO:0060668];	R-HSA-422475:Axon guidance; hsa04360:@@Axon guidance; R-HSA-3000171:Non-integrin membrane-ECM interactions; R-HSA-1474244:Extracellular matrix organization; R-HSA-373752:Netrin-1 signaling; R-HSA-1266738:Developmental Biology;
225	ENST00000370695	SLC9A6	-1.50141	0.0031	transport [GO:0006810]; ion transport [GO:0006811]; cation transport [GO:0006812]; sodium ion transport [GO:0006814]; regulation of pH [GO:0006885]; proton transport [GO:0015992]; brain-derived neurotrophic factor receptor signaling pathway [GO:0031547]; sodium ion transmembrane transport [GO:0035725]; axon extension [GO:0048675]; neuron projection morphogenesis [GO:0048812]; synapse organization…	R-HSA-382551:Transmembrane transport of small molecules; R-HSA-425407:SLC-mediated transmembrane transport; R-HSA-1643685:Disease; R-HSA-425393:Transport of inorganic cations/anions and amino acids/oligopeptides; R-HSA-5619115:Disorders of transmembrane transporters; R-HSA-425986:Sodium/Proton exchangers; R-HSA-5619102:SLC transporter disorders; hsa04260:Cardiac muscle contraction;
226	ENST00000557543	MRPL52	-1.49969	0.0387	translation [GO:0006412]; mitochondrial translational elongation [GO:0070125]; mitochondrial translational termination [GO:0070126];	R-HSA-1852241:Organelle biogenesis and maintenance; R-HSA-5368287:Mitochondrial translation; R-HSA-5368286:Mitochondrial translation initiation; R-HSA-5389840:Mitochondrial translation elongation; R-HSA-5419276:Mitochondrial translation termination;
227	ENST00000360032	DMBX1	-1.49944	0.0004	negative regulation of transcription from RNA polymerase II promoter [GO:0000122]; transcription, DNA-templated [GO:0006351]; regulation of transcription, DNA-templated [GO:0006355]; central nervous system development [GO:0007417]; brain development [GO:0007420]; adult feeding behavior [GO:0008343]; adult locomotory behavior [GO:0008344]; negative regulation of transcription, DNA-templated [GO:00…	NA
228	ENST00000528353	DBF4B	-1.49827	0.03375	positive regulation of nuclear cell cycle DNA replication [GO:0010571]; positive regulation of G2/M transition of mitotic cell cycle [GO:0010971]; activation of protein kinase activity [GO:0032147]; cell cycle [GO:0007049]; positive regulation of cell proliferation [GO:0008284];	NA
229	ENST00000489394	SAT1	-1.49386	0.01775	regulation of cell proliferation [GO:0042127]; spermidine acetylation [GO:0032918]; spermine catabolic process [GO:0046208]; putrescine catabolic process [GO:0009447]; spermine acetylation [GO:0032919]; nor-spermidine metabolic process [GO:0046204]; putrescine acetylation [GO:0032920]; polyamine biosynthetic process [GO:0006596]; angiogenesis [GO:0001525];	hsa01100:Metabolic pathways; R-HSA-71291:Metabolism of amino acids and derivatives; R-HSA-1430728:Metabolism; R-HSA-351202:Metabolism of polyamines; hsa00330:Arginine and proline metabolism;
230	ENST00000490232	RN7SL2	-1.46572	5e-05	NA	NA
231	ENST00000365328	RN7SK	-1.46249	5e-05	NA	NA
232	ENST00000570130	RP11-480A16.1	-1.46224	5e-05	NA	NA
233	ENST00000372176	ELMO2	-1.45666	0.00245	apoptotic process [GO:0006915]; cytoskeleton organization [GO:0007010]; Fc-gamma receptor signaling pathway involved in phagocytosis [GO:0038096]; innate immune response [GO:0045087]; vascular endothelial growth factor receptor signaling pathway [GO:0048010]; cell chemotaxis [GO:0060326]; cell-cell adhesion [GO:0098609];	hsa05100:Bacterial invasion of epithelial cells; R-HSA-194138:Signaling by VEGF; R-HSA-4420097:VEGFA-VEGFR2 Pathway; R-HSA-2029480:Fcgamma receptor (FCGR) dependent phagocytosis; R-HSA-2029482:Regulation of actin dynamics for phagocytic cup formation; hsa05131:Shigellosis; R-HSA-8848021:Signaling by PTK6; R-HSA-8849471:PTK6 Regulates RHO GTPases, RAS GTPase and MAP kinases; R-HSA-168249:Innate Im…
234	ENST00000355057	HIST1H4J	-1.45585	0.03365	chromatin silencing at rDNA [GO:0000183]; mitotic cell cycle [GO:0000278]; telomere maintenance [GO:0000723]; double-strand break repair via homologous recombination [GO:0000724]; DNA repair [GO:0006281]; double-strand break repair [GO:0006302]; double-strand break repair via nonhomologous end joining [GO:0006303]; chromatin organization [GO:0006325]; nucleosome assembly [GO:0006334]; DNA replica…	Alcoholism; Viral carcinogenesis; Systemic lupus erythematosus
235	ENST00000481412	MAT2A	-1.45006	0.0017	one-carbon metabolic process [GO:0006730]; protein hexamerization [GO:0034214]; protein heterooligomerization [GO:0051291]; methylation [GO:0032259]; S-adenosylmethionine biosynthetic process [GO:0006556];	hsa01100:Metabolic pathways; R-HSA-1430728:Metabolism; hsa01230:Biosynthesis of amino acids; hsa00270:Cysteine and methionine metabolism; R-HSA-156581:Methylation; R-HSA-156580:Phase II conjugation; R-HSA-211859:Biological oxidations;
236	ENST00000394449	TBC1D22A	-1.44862	0.0348	regulation of vesicle fusion [GO:0031338]; activation of GTPase activity [GO:0090630]; intracellular protein transport [GO:0006886]; regulation of cilium assembly [GO:1902017];	NA
237	ENST00000390665	PPP2R3B	-1.44461	0.02335	G1/S transition of mitotic cell cycle [GO:0000082]; mitotic cell cycle [GO:0000278]; protein dephosphorylation [GO:0006470]; cell cycle arrest [GO:0007050];	R-HSA-1640170:@@Cell Cycle; R-HSA-69206:G1/S Transition; R-HSA-453279:Mitotic G1-G1/S phases; hsa03015:mRNA surveillance pathway; hsa04152:AMPK signaling pathway; hsa04151:PI3K-Akt signaling pathway; hsa04728:Dopaminergic synapse; hsa04071:Sphingolipid signaling pathway; R-HSA-69278:Cell Cycle, Mitotic; R-HSA-69236:G1 Phase; R-HSA-69231:Cyclin D associated events in G1; R-HSA-113501:Inhibition of…
238	ENST00000373696	ACRC	-1.43944	0.0478	NA	NA
239	ENST00000329783	SLC16A5	-1.41607	0.04895	monocarboxylic acid transport [GO:0015718]; plasma membrane lactate transport [GO:0035879]; transmembrane transport [GO:0055085];	NA
240	ENST00000429774	ATXN3	-1.41352	0.03965	proteolysis [GO:0006508];	R-HSA-597592:Post-translational protein modification; R-HSA-392499:Metabolism of proteins; hsa04141:Protein processing in endoplasmic reticulum; R-HSA-5688426:Deubiquitination; R-HSA-5689877:Josephin domain DUBs;
241	ENST00000571340	RP11-44F14.8	-1.41281	0.02385	NA	NA
242	ENST00000409033	ATG9A	-1.4072	0.0389	autophagosome assembly [GO:0000045]; mitophagy [GO:0000422]; protein transport [GO:0015031]; protein localization to pre-autophagosomal structure [GO:0034497]; piecemeal microautophagy of nucleus [GO:0034727]; late nucleophagy [GO:0044805];	R-HSA-1632852:Macroautophagy; R-HSA-2262752:Cellular responses to stress;
243	ENST00000461521	ZNF391	-1.39295	0.0127	NA	NA
244	ENST00000372195	RAPGEF1	-1.37053	0.0007	activation of MAPKK activity [GO:0000186]; signal transduction [GO:0007165]; transmembrane receptor protein tyrosine kinase signaling pathway [GO:0007169]; small GTPase mediated signal transduction [GO:0007264]; positive regulation of neuron projection development [GO:0010976]; Rap protein signal transduction [GO:0032486]; nerve growth factor signaling pathway [GO:0038180]; positive regulation of…	hsa04510:Focal adhesion; R-HSA-166520:Signalling by NGF; R-HSA-186797:Signaling by PDGF; R-HSA-186763:Downstream signal transduction; R-HSA-187037:NGF signalling via TRKA from the plasma membrane; R-HSA-512988:Interleukin-3, 5 and GM-CSF signaling; R-HSA-187687:Signalling to ERKs; R-HSA-169893:Prolonged ERK activation events; R-HSA-170968:Frs2-mediated activation; hsa04722:Neurotrophin signaling …
245	ENST00000454393	IDNK	-1.36873	0.04545	biological_process [GO:0008150]; phosphorylation [GO:0016310]; D-gluconate catabolic process [GO:0046177];	Pentose phosphate pathway; Carbon metabolism; Metabolic pathways; Biosynthesis of antibiotics
246	ENST00000499732	NEAT1	-1.36259	5e-05	NA	NA
247	ENST00000291691	C21orf58	-1.35515	0.00675	NA	NA
248	ENST00000437089	TRIM26	-1.34488	0.01655	cytokine-mediated signaling pathway [GO:0019221]; innate immune response [GO:0045087]; negative regulation of viral entry into host cell [GO:0046597]; positive regulation of sequence-specific DNA binding transcription factor activity [GO:0051091]; interferon-gamma-mediated signaling pathway [GO:0060333]; negative regulation of viral release from host cell [GO:1902187];	R-HSA-877300:Interferon gamma signaling; R-HSA-913531:Interferon Signaling; R-HSA-168256:Immune System; R-HSA-1280215:Cytokine Signaling in Immune system;
249	ENST00000566986	RP13-516M14.1	-1.33818	0.0011	NA	NA
250	ENST00000601588	ZBTB7A	-1.33746	0.0317	transcription, DNA-templated [GO:0006351]; multicellular organismal development [GO:0007275]; cell differentiation [GO:0030154]; negative regulation of transcription, DNA-templated [GO:0045892];	h_bcellsurvivalPathway:B Cell Survival Pathway;
251	ENST00000325390	FAR2P1	-1.33734	0.00325	NA	NA
252	ENST00000228820	PARP11	-1.32529	0.02355	nuclear envelope organization [GO:0006998]; metabolic process [GO:0008152];	NA
253	ENST00000477096	ZRANB2	-1.30909	0.0379	regulation of transcription, DNA-templated [GO:0006355]; RNA splicing [GO:0008380]; mRNA processing [GO:0006397];	NA
254	ENST00000494080	CCDC88B	-1.30739	0.04255	positive regulation of cytokine production [GO:0001819]; positive regulation of T cell proliferation [GO:0042102]; defense response to protozoan [GO:0042832]; positive regulation of T cell activation [GO:0050870];	NA
255	ENST00000582730	SRSF1	-1.30242	0.03045	alternative mRNA splicing, via spliceosome [GO:0000380]; mRNA 5'-splice site recognition [GO:0000395]; mRNA splicing, via spliceosome [GO:0000398]; transcription from RNA polymerase II promoter [GO:0006366]; termination of RNA polymerase II transcription [GO:0006369]; mRNA splice site selection [GO:0006376]; mRNA processing [GO:0006397]; mRNA export from nucleus [GO:0006406]; RNA splicing [GO:000…	R-HSA-72203:Processing of Capped Intron-Containing Pre-mRNA; R-HSA-72172:mRNA Splicing; R-HSA-72163:mRNA Splicing - Major Pathway; R-HSA-72202:Transport of Mature Transcript to Cytoplasm; R-HSA-159236:Transport of Mature mRNA derived from an Intron-Containing Transcript; R-HSA-72187:mRNA 3'-end processing; hsa03040:Spliceosome; R-HSA-109688:Cleavage of Growing Transcript in the Termination Region…
256	ENST00000375255	DCAF17	-1.30075	0.04145	protein ubiquitination [GO:0016567];	Protein modification; protein ubiquitination
257	ENST00000554546	NUMB	-1.29359	0.0108	Notch signaling pathway [GO:0007219]; axon guidance [GO:0007411]; lateral ventricle development [GO:0021670]; neuroblast division in subventricular zone [GO:0021849]; positive regulation of cell migration [GO:0030335]; positive regulation of neurogenesis [GO:0050769]; negative regulation of protein localization to plasma membrane [GO:1903077];	Notch signaling pathway;
258	ENST00000261749	ZFAND6	-1.2857	0.02735	protein targeting to peroxisome [GO:0006625]; apoptotic process [GO:0006915]; negative regulation of apoptotic process [GO:0043066]; regulation of I-kappaB kinase/NF-kappaB signaling [GO:0043122]; cellular response to tumor necrosis factor [GO:0071356];	NA
259	ENST00000303562	FOS	-1.28475	0.00875	conditioned taste aversion [GO:0001661]; toll-like receptor signaling pathway [GO:0002224]; MyD88-dependent toll-like receptor signaling pathway [GO:0002755]; MyD88-independent toll-like receptor signaling pathway [GO:0002756]; DNA methylation [GO:0006306]; regulation of transcription, DNA-templated [GO:0006355]; regulation of transcription from RNA polymerase II promoter [GO:0006357]; transcript…	R-HSA-2454202:Fc epsilon receptor (FCERI) signaling; R-HSA-3700989:Transcriptional Regulation by TP53; hsa05231:Choline metabolism in cancer; R-HSA-2871796:FCERI mediated MAPK activation; R-HSA-450294:MAP kinase activation in TLR cascade; hsa05031:Amphetamine addiction; R-HSA-168142:Toll Like Receptor 10 (TLR10) Cascade; R-HSA-975871:MyD88 cascade initiated on plasma membrane; R-HSA-168176:Toll L…
260	ENST00000610959	PI4KAP1	-1.28338	0.0245	NA	NA
261	ENST00000426261	RP11-822E23.8	-1.28122	0.003	NA	NA
262	ENST00000439943	OSER1-AS1	-1.26919	0.0404	NA	NA
263	ENST00000294064	NEU3	-1.26715	0.01515	carbohydrate metabolic process [GO:0005975]; dolichol-linked oligosaccharide biosynthetic process [GO:0006488]; sphingolipid metabolic process [GO:0006665]; glycosphingolipid metabolic process [GO:0006687]; ganglioside catabolic process [GO:0006689]; oligosaccharide catabolic process [GO:0009313]; protein N-linked glycosylation via asparagine [GO:0018279]; post-translational protein modification …	Other glycan degradation; Sphingolipid metabolism
264	ENST00000414563	ZDHHC14	-1.26432	0.04195	protein palmitoylation [GO:0018345];	NA
265	ENST00000507030	SLC10A7	-1.26237	0.02335	sodium ion transport [GO:0006814]; transmembrane transport [GO:0055085];	NA
266	ENST00000391703	ZNF211	-1.25731	0.017	transcription, DNA-templated [GO:0006351]; regulation of transcription, DNA-templated [GO:0006355];	R-HSA-212436:Generic Transcription Pathway; R-HSA-74160:Gene Expression;
267	ENST00000449003	AC024560.3	-1.2555	0.0187	NA	NA
268	ENST00000443271	ELMOD1	-1.25286	0.0034	regulation of protein stability [GO:0031647]; positive regulation of GTPase activity [GO:0043547]; positive regulation of protein targeting to mitochondrion [GO:1903955];	NA
269	ENST00000427120	ABCC5	-1.2507	0.0151	organic anion transport [GO:0015711]; transmembrane transport [GO:0055085];	R-HSA-382551:Transmembrane transport of small molecules; R-HSA-1430728:Metabolism; R-HSA-382556:ABC-family proteins mediated transport; hsa02010:ABC transporters; R-HSA-2142845:Hyaluronan metabolism; R-HSA-71387:Metabolism of carbohydrates; R-HSA-2142850:Hyaluronan biosynthesis and export; R-HSA-1630316:Glycosaminoglycan metabolism;
270	ENST00000612792	CTD-2547G23.4	-1.25006	0.0244	NA	NA
271	ENST00000452026	CCT6P3	-1.24599	0.0364	NA	NA
272	ENST00000350527	SEZ6L2	-1.24313	0.0063	NA	NA
273	ENST00000484624	GTF2IRD2	-1.24303	0.0409	regulation of transcription, DNA-templated [GO:0006355]; transcription, DNA-templated [GO:0006351];	NA
274	ENST00000323929	MRE11A	-1.23611	0.0262	regulation of mitotic recombination [GO:0000019]; double-strand break repair via homologous recombination [GO:0000724]; DNA metabolic process [GO:0006259]; DNA repair [GO:0006281]; double-strand break repair [GO:0006302]; double-strand break repair via nonhomologous end joining [GO:0006303]; DNA recombination [GO:0006310]; cellular response to DNA damage stimulus [GO:0006974]; telomere maintenanc…	R-HSA-5685942:HDR through Homologous Recombination (HRR); R-HSA-5693537:Resolution of D-Loop Structures; R-HSA-5693568:Resolution of D-loop Structures through Holliday Junction Intermediates; R-HSA-1640170:@@Cell Cycle; R-HSA-5693579:Homologous DNA Pairing and Strand Exchange; R-HSA-3700989:Transcriptional Regulation by TP53; R-HSA-5693554:Resolution of D-loop Structures through Synthesis-Depende…
275	ENST00000611869	TCF3	-1.22939	0.0417	negative regulation of transcription from RNA polymerase II promoter [GO:0000122]; B cell lineage commitment [GO:0002326]; transcription, DNA-templated [GO:0006351]; regulation of transcription, DNA-templated [GO:0006355]; B cell differentiation [GO:0030183]; positive regulation of B cell proliferation [GO:0030890]; immunoglobulin V(D)J recombination [GO:0033152]; muscle cell differentiation [GO:…	hsa05166:HTLV-I infection; hsa05202:Transcriptional misregulation in cancer; hsa04550:Signaling pathways regulating pluripotency of stem cells; R-HSA-1266738:Developmental Biology; R-HSA-525793:Myogenesis; R-HSA-375170:CDO in myogenesis;
276	ENST00000566898	FAM157C	-1.22935	0.026	NA	NA
277	ENST00000393227	LUC7L3	-1.2269	0.00835	mRNA splice site selection [GO:0006376];	NA
278	ENST00000579016	ENGASE	-1.21047	0.0262	metabolic process [GO:0008152];	R-HSA-446203:Asparagine N-linked glycosylation; R-HSA-597592:Post-translational protein modification; R-HSA-392499:Metabolism of proteins; R-HSA-532668:N-glycan trimming in the ER and Calnexin/Calreticulin cycle; hsa00511:Other glycan degradation;
279	ENST00000372507	ZNF691	-1.21029	0.01585	regulation of transcription, DNA-templated [GO:0006355];	R-HSA-212436:Generic Transcription Pathway; R-HSA-74160:Gene Expression;
280	ENST00000441364	CD46P1	-1.20714	0.0343	NA	NA
281	ENST00000582141	MIR17HG	-1.19896	0.00245	NA	NA
282	ENST00000164133	PPP2R5B	-1.18921	0.03175	regulation of protein phosphorylation [GO:0001932]; signal transduction [GO:0007165]; regulation of receptor activity [GO:0010469]; positive regulation of neuron projection development [GO:0010976]; endoplasmic reticulum unfolded protein response [GO:0030968]; positive regulation of protein complex assembly [GO:0031334]; regulation of protein autophosphorylation [GO:0031952]; regulation of protei…	R-HSA-2555396:Mitotic Metaphase and Anaphase; R-HSA-68882:Mitotic Anaphase; R-HSA-2467813:Separation of Sister Chromatids; R-HSA-166520:Signalling by NGF; R-HSA-68877:Mitotic Prometaphase; R-HSA-2500257:Resolution of Sister Chromatid Cohesion; R-HSA-2454202:Fc epsilon receptor (FCERI) signaling; R-HSA-5663220:RHO GTPases Activate Formins; R-HSA-422475:Axon guidance; R-HSA-381119:Unfolded Protein …
283	ENST00000370447	ZNF326	-1.18812	0.03755	NA	NA
284	ENST00000527284	TK2	-1.18596	0.04965	nucleobase-containing compound metabolic process [GO:0006139]; pyrimidine nucleobase metabolic process [GO:0006206]; nucleotide biosynthetic process [GO:0009165]; phosphorylation [GO:0016310]; pyrimidine nucleoside salvage [GO:0043097]; small molecule metabolic process [GO:0044281]; nucleobase-containing small molecule metabolic process [GO:0055086]; DNA biosynthetic process [GO:0071897];	hsa01100:Metabolic pathways; R-HSA-1430728:Metabolism; R-HSA-15869:Metabolism of nucleotides; R-HSA-1640170:@@Cell Cycle; R-HSA-69206:G1/S Transition; hsa00240:Pyrimidine metabolism; R-HSA-73848:@@Pyrimidine metabolism; R-HSA-453279:Mitotic G1-G1/S phases; R-HSA-73614:Pyrimidine salvage reactions; R-HSA-69278:Cell Cycle, Mitotic; R-HSA-113510:E2F mediated regulation of DNA replication; R-HSA-6920…
285	ENST00000301030	ANKRD11	-1.18064	0.0013	in utero embryonic development [GO:0001701]; tissue homeostasis [GO:0001894]; multicellular organism growth [GO:0035264]; odontogenesis of dentin-containing tooth [GO:0042475]; skeletal system morphogenesis [GO:0048705]; head morphogenesis [GO:0060323]; face morphogenesis [GO:0060325]; bone development [GO:0060348];	NA
286	ENST00000277480	LCN2	-1.17822	0.0161	ion transport [GO:0006811]; cellular iron ion homeostasis [GO:0006879]; siderophore transport [GO:0015891]; innate immune response [GO:0045087]; transmembrane transport [GO:0055085];	R-HSA-382551:Transmembrane transport of small molecules; R-HSA-917937:Iron uptake and transport;
287	ENST00000547260	ADCY6	-1.17178	0.0453	dopamine receptor signaling pathway [GO:0007212]; cellular response to glucagon stimulus [GO:0071377]; activation of adenylate cyclase activity [GO:0007190]; cellular response to catecholamine stimulus [GO:0071870]; cellular response to forskolin [GO:1904322]; negative regulation of neuron projection development [GO:0010977]; cAMP-mediated signaling [GO:0019933]; cellular response to prostaglandi…	R-HSA-382551:Transmembrane transport of small molecules; R-HSA-1430728:Metabolism; R-HSA-5358351:Signaling by Hedgehog; R-HSA-166520:Signalling by NGF; R-HSA-186797:Signaling by PDGF; R-HSA-5610787:Hedgehog 'off' state; R-HSA-177929:Signaling by EGFR; R-HSA-186763:Downstream signal transduction; hsa00230:Purine metabolism; R-HSA-190236:Signaling by FGFR; hsa04211:Longevity regulating pathway; R-H…
288	ENST00000358536	PLXNB1	-1.16886	0.0296	negative regulation of cell adhesion [GO:0007162]; signal transduction [GO:0007165]; axon guidance [GO:0007411]; regulation of cell shape [GO:0008360]; positive regulation of phosphatidylinositol 3-kinase signaling [GO:0014068]; cell migration [GO:0016477]; regulation of cell migration [GO:0030334]; negative regulation of osteoblast proliferation [GO:0033689]; intracellular signal transduction [G…	R-HSA-422475:Axon guidance; hsa04360:@@Axon guidance; R-HSA-373755:Semaphorin interactions; R-HSA-416482:G alpha (12/13) signalling events; R-HSA-416550:Sema4D mediated inhibition of cell attachment and migration; R-HSA-416572:Sema4D induced cell migration and growth-cone collapse; R-HSA-400685:Sema4D in semaphorin signaling; R-HSA-1266738:Developmental Biology; R-HSA-162582:Signal Transduction; …
289	ENST00000586581	KLRC4-KLRK1	-1.16797	0.04215	NA	hsa04612:Antigen processing and presentation;
290	ENST00000437681	SNHG3	-1.16694	0.0397	NA	NA
291	ENST00000380056	SLC4A11	-1.16595	0.00185	transport [GO:0006810]; sodium ion transport [GO:0006814]; anion transport [GO:0006820]; bicarbonate transport [GO:0015701]; proton transport [GO:0015992]; cellular cation homeostasis [GO:0030003]; borate transmembrane transport [GO:0035445]; sodium ion transmembrane transport [GO:0035725]; fluid transport [GO:0042044]; borate transport [GO:0046713];	NA
292	ENST00000602507	MIR222HG	-1.15754	0.00055	NA	NA
293	ENST00000375250	ARHGAP12	-1.15642	0.01285	morphogenesis of an epithelial sheet [GO:0002011]; signal transduction [GO:0007165]; small GTPase mediated signal transduction [GO:0007264]; positive regulation of GTPase activity [GO:0043547]; regulation of small GTPase mediated signal transduction [GO:0051056];	R-HSA-194840:Rho GTPase cycle; R-HSA-194315:Signaling by Rho GTPases; R-HSA-162582:Signal Transduction;
294	ENST00000373144	ST6GALNAC6	-1.15327	0.0134	ganglioside biosynthetic process [GO:0001574]; protein glycosylation [GO:0006486]; dolichol-linked oligosaccharide biosynthetic process [GO:0006488]; glycosylceramide metabolic process [GO:0006677]; glycosphingolipid metabolic process [GO:0006687]; glycoprotein metabolic process [GO:0009100]; oligosaccharide metabolic process [GO:0009311]; oligosaccharide biosynthetic process [GO:0009312]; cell-c…	hsa01100:Metabolic pathways; R-HSA-446203:Asparagine N-linked glycosylation; R-HSA-597592:Post-translational protein modification; R-HSA-446193:Biosynthesis of the N-glycan precursor (dolichol lipid-linked oligosaccharide, LLO) and transfer to a nascent protein; R-HSA-392499:Metabolism of proteins; hsa00604:Glycosphingolipid biosynthesis - ganglio series; R-HSA-446219:Synthesis of substrates in N…
295	ENST00000499986	AC138035.2	-1.14808	0.0128	NA	NA
296	ENST00000496462	U2AF1	-1.14747	0.00125	mRNA splicing, via spliceosome [GO:0000398]; mRNA 3'-end processing [GO:0031124]; mRNA processing [GO:0006397]; mRNA export from nucleus [GO:0006406]; RNA splicing [GO:0008380]; termination of RNA polymerase II transcription [GO:0006369]; positive regulation of protein targeting to mitochondrion [GO:1903955]; RNA export from nucleus [GO:0006405]; regulation of mitophagy [GO:1903146];	NA
297	ENST00000381652	JAK2	-1.14721	0.01825	MAPK cascade [GO:0000165]; activation of MAPKK activity [GO:0000186]; adaptive immune response [GO:0002250]; chromatin organization [GO:0006325]; protein phosphorylation [GO:0006468]; apoptotic process [GO:0006915]; activation of cysteine-type endopeptidase activity involved in apoptotic process [GO:0006919]; movement of cell or subcellular component [GO:0006928]; response to oxidative stress [GO…	R-HSA-166520:Signalling by NGF; R-HSA-2454202:Fc epsilon receptor (FCERI) signaling; R-HSA-422475:Axon guidance; R-HSA-186797:Signaling by PDGF; R-HSA-177929:Signaling by EGFR; R-HSA-74752:Signaling by Insulin receptor; R-HSA-186763:Downstream signal transduction; R-HSA-190236:Signaling by FGFR; R-HSA-187037:NGF signalling via TRKA from the plasma membrane; R-HSA-2424491:DAP12 signaling; R-HSA-56…
298	ENST00000361144	KAZN	-1.13631	0.0083	keratinization [GO:0031424];	NA
299	ENST00000618120	RHBG	-1.13238	0.0491	ammonium transmembrane transport [GO:0072488]; nitrogen utilization [GO:0019740]; ammonium transport [GO:0015696]; organic cation transport [GO:0015695]; transepithelial ammonium transport [GO:0070634];	R-HSA-382551:Transmembrane transport of small molecules; R-HSA-425407:SLC-mediated transmembrane transport; R-HSA-425366:Transport of glucose and other sugars, bile salts and organic acids, metal ions and amine compounds;
300	ENST00000605506	RP11-486G15.2	-1.13171	0.0044	NA	NA
301	ENST00000568148	NFATC2IP	-1.12949	0.0223	protein sumoylation [GO:0016925];	P00059:p53 pathway;
302	ENST00000570439	ACAP1	-1.12599	0.01685	positive regulation of GTPase activity [GO:0043547]; protein transport [GO:0015031];	hsa04144:Endocytosis;
303	ENST00000376514	LENG8	-1.12466	0.01315	NA	NA
304	ENST00000398755	PARP3	-1.11765	0.0113	telomere maintenance [GO:0000723]; lagging strand elongation [GO:0006273]; DNA repair [GO:0006281]; double-strand break repair [GO:0006302]; protein ADP-ribosylation [GO:0006471]; DNA ligation involved in DNA repair [GO:0051103]; positive regulation of DNA ligation [GO:0051106]; regulation of mitotic spindle organization [GO:0060236]; protein localization to site of double-strand break [GO:199016…	hsa03410:Base excision repair; hsa04210:Apoptosis;
305	ENST00000355943	SLC25A46	-1.11228	0.0007	transport [GO:0006810]; biological_process [GO:0008150]; mitochondrial membrane fission [GO:0090149]; mitochondrial membrane fusion [GO:1990613];	NA
306	ENST00000614943	SLC22A31	-1.11066	0.01415	transmembrane transport [GO:0055085];	NA
307	ENST00000448494	LINC00342	-1.10717	0.0002	NA	NA
308	ENST00000465953	KIAA0907	-1.10608	0.01115	NA	NA
309	ENST00000480110	BTN3A3	-1.10496	0.0492	T cell mediated immunity [GO:0002456];	NA
310	ENST00000581230	DDX5	-1.1006	0.01965	mRNA splicing, via spliceosome [GO:0000398]; mRNA transcription [GO:0009299]; cell growth [GO:0016049]; positive regulation of intracellular estrogen receptor signaling pathway [GO:0033148]; positive regulation of transcription from RNA polymerase II promoter [GO:0045944]; regulation of skeletal muscle cell differentiation [GO:2001014]; positive regulation of DNA damage response, signal transduct…	R-HSA-72203:Processing of Capped Intron-Containing Pre-mRNA; R-HSA-72172:mRNA Splicing; R-HSA-72163:mRNA Splicing - Major Pathway; hsa03040:Spliceosome; hsa05205:Proteoglycans in cancer; hsa05202:Transcriptional misregulation in cancer; R-HSA-74160:Gene Expression;
311	ENST00000374056	AGAP6	-1.09883	0.04055	positive regulation of GTPase activity [GO:0043547];	NA
312	ENST00000553630	CALM1	-1.096	0.02335	NA	R-HSA-382551:Transmembrane transport of small molecules; R-HSA-1430728:Metabolism; R-HSA-166520:Signalling by NGF; R-HSA-425407:SLC-mediated transmembrane transport; R-HSA-2454202:Fc epsilon receptor (FCERI) signaling; R-HSA-422475:Axon guidance; R-HSA-5607764:CLEC7A (Dectin-1) signaling; R-HSA-186797:Signaling by PDGF; R-HSA-177929:Signaling by EGFR; R-HSA-74752:Signaling by Insulin receptor; R-…
313	ENST00000452055	TMEM191A	-1.09596	0.0164	NA	NA
314	ENST00000555581	RP6-114E22.1	-1.09526	0.0252	NA	NA
315	ENST00000411935	TCAF2	-1.09087	0.03045	transport [GO:0006810]; negative regulation of anion channel activity [GO:0010360]; positive regulation of cell migration [GO:0030335]; positive regulation of protein targeting to membrane [GO:0090314];	NA
316	ENST00000505658	LUC7L3	-1.08999	0.00035	mRNA splice site selection [GO:0006376]; RNA splicing [GO:0008380];	NA
317	ENST00000561387	UBAP1L	-1.0842	0.0015	ubiquitin-dependent protein catabolic process via the multivesicular body sorting pathway [GO:0043162];	NA
318	ENST00000613052	CERCAM	-1.0812	0.03515	leukocyte cell-cell adhesion [GO:0007159]; cell adhesion [GO:0007155]; movement of cell or subcellular component [GO:0006928];	NA
319	ENST00000360240	MAP4	-1.08039	0.0406	mitotic spindle organization [GO:0007052]; neuron projection development [GO:0031175]; microtubule sliding [GO:0051012]; establishment of spindle orientation [GO:0051294]; cell division [GO:0051301];	NA
320	ENST00000247087	AHDC1	-1.08011	0.00585	NA	NA
321	ENST00000496398	RPSAP58	-1.07342	0.00075	NA	NA
322	ENST00000216877	PTPRA	-1.0709	0.0469	MAPK cascade [GO:0000165]; activation of MAPKK activity [GO:0000186]; protein dephosphorylation [GO:0006470]; epidermal growth factor receptor signaling pathway [GO:0007173]; small GTPase mediated signal transduction [GO:0007264]; Ras protein signal transduction [GO:0007265]; axon guidance [GO:0007411]; insulin receptor signaling pathway [GO:0008286]; fibroblast growth factor receptor signaling p…	h_srcRPTPPathway:Activation of Src by Protein-tyrosine phosphatase alpha; REACT_18266:Axon guidance;
323	ENST00000393765	B4GALT4	-1.05746	0.02575	carbohydrate metabolic process [GO:0005975]; membrane lipid metabolic process [GO:0006643]; keratan sulfate biosynthetic process [GO:0018146]; protein N-linked glycosylation via asparagine [GO:0018279]; glycosaminoglycan metabolic process [GO:0030203]; keratan sulfate metabolic process [GO:0042339]; post-translational protein modification [GO:0043687]; cellular protein metabolic process [GO:00442…	hsa01100:Metabolic pathways; R-HSA-446203:Asparagine N-linked glycosylation; R-HSA-1430728:Metabolism; R-HSA-597592:Post-translational protein modification; R-HSA-948021:Transport to the Golgi and subsequent modification; R-HSA-392499:Metabolism of proteins; R-HSA-975577:N-Glycan antennae elongation; R-HSA-71387:Metabolism of carbohydrates; R-HSA-975576:N-glycan antennae elongation in the medial/…
324	ENST00000361168	CLK2	-1.05074	0.04805	protein phosphorylation [GO:0006468]; response to ionizing radiation [GO:0010212]; regulation of RNA splicing [GO:0043484]; negative regulation of gluconeogenesis [GO:0045721]; protein autophosphorylation [GO:0046777];	NA
325	ENST00000568248	AC083843.1	-1.05013	0.0002	NA	NA
326	ENST00000325631	MARVELD2	-1.04306	0.00175	sensory perception of sound [GO:0007605]; cell-cell junction organization [GO:0045216]; establishment of endothelial barrier [GO:0061028]; bicellular tight junction assembly [GO:0070830];	NA
327	ENST00000372544	CXorf57	-1.04236	0.0148	NA	NA
328	ENST00000394834	SAMD13	-1.03984	0.04265	NA	NA
329	ENST00000518049	RHPN1-AS1	-1.03539	0.01295	NA	NA
330	ENST00000526453	RP11-110I1.12	-1.03456	0.0333	NA	NA
331	ENST00000435765	PSMC2	-1.03431	0.01125	G1/S transition of mitotic cell cycle [GO:0000082]; MAPK cascade [GO:0000165]; activation of MAPKK activity [GO:0000186]; protein polyubiquitination [GO:0000209]; mitotic cell cycle [GO:0000278]; osteoblast differentiation [GO:0001649]; stimulatory C-type lectin receptor signaling pathway [GO:0002223]; antigen processing and presentation of peptide antigen via MHC class I [GO:0002474]; antigen pr…	R-HSA-382551:Transmembrane transport of small molecules; R-HSA-2555396:Mitotic Metaphase and Anaphase; R-HSA-68882:Mitotic Anaphase; R-HSA-71291:Metabolism of amino acids and derivatives; R-HSA-2467813:Separation of Sister Chromatids; R-HSA-1430728:Metabolism; R-HSA-597592:Post-translational protein modification; R-HSA-174084:Autodegradation of Cdh1 by Cdh1:APC/C; R-HSA-5358351:Signaling by Hedge…
332	ENST00000585618	SEC14L1	-1.03307	0.02195	transport [GO:0006810];	NA
333	ENST00000561486	RP11-448G15.3	-1.03266	0.0008	NA	NA
334	ENST00000296181	ITGB5	-1.03187	0.01365	antigen processing and presentation of peptide antigen via MHC class I [GO:0002474]; antigen processing and presentation of exogenous peptide antigen via MHC class I, TAP-dependent [GO:0002479]; muscle contraction [GO:0006936]; cell-matrix adhesion [GO:0007160]; transforming growth factor beta receptor signaling pathway [GO:0007179]; integrin-mediated signaling pathway [GO:0007229]; extracellular…	hsa04510:Focal adhesion; R-HSA-983169:Class I MHC mediated antigen processing & presentation; R-HSA-1236975:Antigen processing-Cross presentation; R-HSA-216083:Integrin cell surface interactions; R-HSA-3000171:Non-integrin membrane-ECM interactions; hsa04145:Phagosome; R-HSA-1474244:Extracellular matrix organization; hsa04151:PI3K-Akt signaling pathway; R-HSA-445355:Smooth Muscle Contraction; hsa…
335	ENST00000394670	ZNF207	-1.02838	0.0423	mitotic sister chromatid segregation [GO:0000070]; microtubule bundle formation [GO:0001578]; regulation of transcription, DNA-templated [GO:0006355]; mitotic spindle assembly checkpoint [GO:0007094]; attachment of spindle microtubules to kinetochore [GO:0008608]; microtubule polymerization [GO:0046785]; protein stabilization [GO:0050821]; cell division [GO:0051301]; regulation of chromosome segr…	NA
336	ENST00000327483	CBFA2T3	-1.02556	0.0411	response to hypoxia [GO:0001666]; transcription, DNA-templated [GO:0006351]; regulation of transcription, DNA-templated [GO:0006355]; cell proliferation [GO:0008283]; negative regulation of cell proliferation [GO:0008285]; granulocyte differentiation [GO:0030851]; positive regulation of proteasomal ubiquitin-dependent protein catabolic process [GO:0032436]; negative regulation of glycolytic proce…	NA
337	ENST00000460809	ARHGAP8	-1.01796	0.0165	positive regulation of ERK1 and ERK2 cascade [GO:0070374]; signal transduction [GO:0007165]; regulation of small GTPase mediated signal transduction [GO:0051056]; positive regulation of GTPase activity [GO:0043547];	NA
338	ENST00000369800	NEURL1B	-1.01266	0.0182	Notch signaling pathway [GO:0007219]; protein ubiquitination [GO:0016567]; ubiquitin-dependent endocytosis [GO:0070086];	Protein modification; protein ubiquitination
339	ENST00000407610	ZCCHC9	-1.0091	0.00495	transcription, DNA-templated [GO:0006351]; negative regulation of phosphatase activity [GO:0010923];	NA
340	ENST00000355080	PITX2	-1.00564	0.03455	negative regulation of transcription from RNA polymerase II promoter [GO:0000122]; cardiac neural crest cell migration involved in outflow tract morphogenesis [GO:0003253]; regulation of transcription, DNA-templated [GO:0006355]; regulation of transcription from RNA polymerase II promoter [GO:0006357]; determination of left/right symmetry [GO:0007368]; hair cell differentiation [GO:0035315]; delt…	R-HSA-8864260:Transcriptional regulation by the AP-2 (TFAP2) family of transcription factors; hsa04350:TGF-beta signaling pathway; R-HSA-74160:Gene Expression; R-HSA-212436:Generic Transcription Pathway;
