# Supplementary material for: Characterization of the Molecular Alterations Induced by the Prolonged Exposure of Normal Colon Mucosa and Colon Cancer Cells to Low-Dose Bisphenol A
Source: Int J Mol Sci. 2022 Oct 1;23(19):11620. doi: 10.3390/ijms231911620 (PMC9569561; doi:10.3390/ijms231911620)
Supplement: Supplementary file 1 [file ijms-23-11620-s001.zip › Supp Table S2.xlsx]

## Sheet: list of  up+down only
Supplementary Table S2. Differentially expressed genes in HCoEpiC after BPA exposure
#	Nearest Transcript ID	Gene Name	log2(fold_change)	P_value	GO_BP	Pathways
1	ENST00000304916	FAM84B	5.30365	0.012	NA	NA
2	ENST00000388913	FAM83H	2.8424	0.00095	positive regulation of cell migration [GO:0030335]; biomineral tissue development [GO:0031214]; protein localization to cytoskeleton [GO:0044380]; intermediate filament cytoskeleton organization [GO:0045104];	NA
3	ENST00000527043	SYT12	2.67258	0.0053	regulation of neurotransmitter secretion [GO:0046928]; synaptic vesicle endocytosis [GO:0048488]; long-term synaptic potentiation [GO:0060291];	R-HSA-6794361:Interactions of neurexins and neuroligins at synapses; R-HSA-6794362:Protein-protein interactions at synapses; R-HSA-112316:Neuronal System;
4	ENST00000374429	CXCL12	2.50548	0.04975	cellular calcium ion homeostasis [GO:0006874]; chemotaxis [GO:0006935]; immune response [GO:0006955]; cell adhesion [GO:0007155]; signal transduction [GO:0007165]; G-protein coupled receptor signaling pathway [GO:0007186]; axon guidance [GO:0007411]; blood circulation [GO:0008015]; regulation of actin polymerization or depolymerization [GO:0008064]; response to virus [GO:0009615]; positive regula…	hsa04360:@@Axon guidance; R-HSA-1236394:Signaling by ERBB4; hsa05200:Pathways in cancer; hsa04064:NF-kappa B signaling pathway; R-HSA-1251985:Nuclear signaling by ERBB4; hsa04670:Leukocyte transendothelial migration; hsa04672:Intestinal immune network for IgA production; hsa05323:Rheumatoid arthritis; hsa04062:Chemokine signaling pathway; R-HSA-380108:Chemokine receptors bind chemokines; hsa04060…
5	ENST00000586178	MBTD1	2.49331	0.02865	transcription, DNA-templated [GO:0006351]; regulation of transcription, DNA-templated [GO:0006355]; chromatin modification [GO:0016568]; embryonic skeletal system development [GO:0048706];	NA
6	ENST00000293308	KRT8	2.48554	0.0003	viral process [GO:0016032];	NA
7	ENST00000263735	EPCAM	2.30765	0.0045	ureteric bud development [GO:0001657]; positive regulation of cell proliferation [GO:0008284]; signal transduction involved in regulation of gene expression [GO:0023019]; negative regulation of apoptotic process [GO:0043066]; positive regulation of transcription from RNA polymerase II promoter [GO:0045944]; stem cell differentiation [GO:0048863]; cell-cell adhesion [GO:0098609]; negative regulati…	NA
8	ENST00000550683	ACVRL1	2.24131	0.0234	protein phosphorylation [GO:0006468]; transmembrane receptor protein serine/threonine kinase signaling pathway [GO:0007178]; signal transduction by protein phosphorylation [GO:0023014];	TGF-beta signaling pathway; TGF-beta signaling pathway;
9	ENST00000606017	CD24	2.17328	0.00065	cell adhesion [GO:0007155];	R-HSA-373760:L1CAM interactions; R-HSA-422475:Axon guidance; R-HSA-1266738:Developmental Biology; hsa04640:Hematopoietic cell lineage;
10	ENST00000539542	DMXL1	2.09793	0.01865	NA	NA
11	ENST00000378609	GNB1	2.06605	0.00565	energy reserve metabolic process [GO:0006112]; signal transduction [GO:0007165]; adenylate cyclase-activating dopamine receptor signaling pathway [GO:0007191]; G-protein coupled acetylcholine receptor signaling pathway [GO:0007213]; Ras protein signal transduction [GO:0007265]; synaptic transmission [GO:0007268]; blood coagulation [GO:0007596]; phototransduction, visible light [GO:0007603]; rhodo…	R-HSA-382551:Transmembrane transport of small molecules; R-HSA-1430728:Metabolism; R-HSA-392499:Metabolism of proteins; hsa04151:PI3K-Akt signaling pathway; hsa04728:Dopaminergic synapse; hsa05200:Pathways in cancer; R-HSA-3858494:Beta-catenin independent WNT signaling; R-HSA-977443:@@GABA receptor activation; R-HSA-390466:Chaperonin-mediated protein folding; R-HSA-391251:Protein folding; R-HSA-2…
12	ENST00000375234	AAED1	2.00944	0.02735	oxidation-reduction process [GO:0055114]; cellular oxidant detoxification [GO:0098869];	NA
13	ENST00000372989	SYTL4	1.87873	0.01265	intracellular protein transport [GO:0006886]; exocytosis [GO:0006887]; positive regulation of exocytosis [GO:0045921]; negative regulation of insulin secretion [GO:0046676]; positive regulation of protein secretion [GO:0050714]; multivesicular body sorting pathway [GO:0071985];	R-HSA-76005:Response to elevated platelet cytosolic Ca2+; R-HSA-114608:Platelet degranulation ; R-HSA-76002:Platelet activation, signaling and aggregation; R-HSA-109582:Hemostasis;
14	ENST00000399878	SEL1L3	1.8786	0.01315	NA	NA
15	ENST00000405154	RASSF8	1.84213	0.0227	signal transduction [GO:0007165];	NA
16	ENST00000503233	ACOX3	1.77096	0.0479	fatty acid metabolic process [GO:0006631]; fatty acid beta-oxidation [GO:0006635]; metabolic process [GO:0008152]; fatty acid beta-oxidation using acyl-CoA dehydrogenase [GO:0033539]; fatty acid beta-oxidation using acyl-CoA oxidase [GO:0033540]; cellular lipid metabolic process [GO:0044255]; small molecule metabolic process [GO:0044281]; lipid homeostasis [GO:0055088]; oxidation-reduction proces…	hsa01100:Metabolic pathways; R-HSA-1430728:Metabolism; hsa00071:Fatty acid degradation; hsa01212:Fatty acid metabolism; R-HSA-390918:Peroxisomal lipid metabolism; R-HSA-389887:Beta-oxidation of pristanoyl-CoA; R-HSA-556833:Metabolism of lipids and lipoproteins; hsa04146:Peroxisome; hsa01040:Biosynthesis of unsaturated fatty acids; hsa00592:alpha-Linolenic acid metabolism; hsa03320:PPAR signaling …
17	ENST00000522112	MAL2	1.7643	0.033	NA	NA
18	ENST00000377885	RNF38	1.6916	0.00575	protein ubiquitination [GO:0016567];	Protein modification; protein ubiquitination
19	ENST00000265340	PITX1	1.67565	0.0148	skeletal system development [GO:0001501]; regulation of transcription, DNA-templated [GO:0006355]; transcription from RNA polymerase II promoter [GO:0006366]; anatomical structure morphogenesis [GO:0009653]; branchiomeric skeletal muscle development [GO:0014707]; pituitary gland development [GO:0021983]; embryonic hindlimb morphogenesis [GO:0035116]; hindlimb morphogenesis [GO:0035137]; negative …	Gonadotropin releasing hormone receptor pathway;
20	ENST00000379802	DSP	1.65579	0.0021	desmosome organization [GO:0002934]; ventricular compact myocardium morphogenesis [GO:0003223]; apoptotic process [GO:0006915]; cellular component disassembly involved in execution phase of apoptosis [GO:0006921]; epidermis development [GO:0008544]; programmed cell death [GO:0012501]; single organismal cell-cell adhesion [GO:0016337]; peptide cross-linking [GO:0018149]; keratinocyte differentiati…	R-HSA-111465:Apoptotic cleavage of cellular proteins; R-HSA-109581:@@Apoptosis; R-HSA-5357801:Programmed Cell Death; R-HSA-75153:Apoptotic execution phase; hsa05412:Arrhythmogenic right ventricular cardiomyopathy (ARVC); R-HSA-351906:Apoptotic cleavage of cell adhesion proteins;
21	ENST00000388835	KRT18	1.62103	0.0058	cell cycle [GO:0007049]; anatomical structure morphogenesis [GO:0009653]; viral process [GO:0016032]; tumor necrosis factor-mediated signaling pathway [GO:0033209]; Golgi to plasma membrane CFTR protein transport [GO:0043000]; negative regulation of apoptotic process [GO:0043066]; intermediate filament cytoskeleton organization [GO:0045104]; extrinsic apoptotic signaling pathway [GO:0097191]; hep…	hsa05130:Pathogenic Escherichia coli infection;
22	ENST00000312960	SIAH2	1.61368	0.0406	ubiquitin-dependent protein catabolic process [GO:0006511]; cell cycle [GO:0007049]; small GTPase mediated signal transduction [GO:0007264]; multicellular organismal development [GO:0007275]; axon guidance [GO:0007411]; regulation of protein ubiquitination [GO:0031396]; protein ubiquitination involved in ubiquitin-dependent protein catabolic process [GO:0042787]; negative regulation of apoptotic …	R-HSA-597592:Post-translational protein modification; R-HSA-983169:Class I MHC mediated antigen processing & presentation; R-HSA-422475:Axon guidance; R-HSA-983168:Antigen processing: Ubiquitination & Proteasome degradation; R-HSA-392499:Metabolism of proteins; R-HSA-1280218:Adaptive Immune System; R-HSA-373752:Netrin-1 signaling; R-HSA-168256:Immune System; R-HSA-1266738:Developmental Biology; R…
23	ENST00000344770	PDZK1	1.61303	0.03435	transport [GO:0006810]; cell proliferation [GO:0008283]; carnitine transport [GO:0015879]; drug transport [GO:0015893]; positive regulation of ion transmembrane transport [GO:0034767]; regulation of anion transport [GO:0044070]; positive regulation of protein targeting to membrane [GO:0090314];	h_mta3Pathway:Downregulated of MTA-3 in ER-negative Breast Tumors;
24	ENST00000371610	PARD6B	1.61275	0.0014	protein complex assembly [GO:0006461]; cell-cell junction assembly [GO:0007043]; cell cycle [GO:0007049]; establishment or maintenance of cell polarity [GO:0007163]; axonogenesis [GO:0007409]; regulation of cell migration [GO:0030334]; cell junction assembly [GO:0034329]; cell-cell junction organization [GO:0045216]; cell division [GO:0051301]; bicellular tight junction assembly [GO:0070830];	hsa04144:Endocytosis; hsa04530:Tight junction;
25	ENST00000407236	PPARA	1.61118	0.00905	negative regulation of transcription from RNA polymerase II promoter [GO:0000122]; response to hypoxia [GO:0001666]; regulation of transcription, DNA-templated [GO:0006355]; transcription from RNA polymerase II promoter [GO:0006366]; transcription initiation from RNA polymerase II promoter [GO:0006367]; lipid metabolic process [GO:0006629]; fatty acid metabolic process [GO:0006631]; heart develop…	Gonadotropin releasing hormone receptor pathway;
26	ENST00000355472	GRK6	1.48247	0.04	protein phosphorylation [GO:0006468]; regulation of G-protein coupled receptor protein signaling pathway [GO:0008277]; Wnt signaling pathway [GO:0016055];	hsa04144:Endocytosis; hsa05032:Morphine addiction; hsa04062:Chemokine signaling pathway; R-HSA-418555:G alpha (s) signalling events; R-HSA-162582:Signal Transduction; R-HSA-388396:GPCR downstream signaling; R-HSA-372790:Signaling by GPCR;
27	ENST00000611477	ZNF16	1.47331	0.04365	transcription, DNA-templated [GO:0006351]; regulation of transcription, DNA-templated [GO:0006355]; cell cycle [GO:0007049]; positive regulation of cell proliferation [GO:0008284]; positive regulation of kinase activity [GO:0033674]; negative regulation of apoptotic process [GO:0043066]; positive regulation of erythrocyte differentiation [GO:0045648]; positive regulation of megakaryocyte differen…	NA
28	ENST00000379359	RGCC	1.4059	0.00235	negative regulation of exit from mitosis [GO:0001100]; negative regulation of endothelial cell proliferation [GO:0001937]; positive regulation of extracellular matrix constituent secretion [GO:0003331]; complement activation [GO:0006956]; negative regulation of cell proliferation [GO:0008285]; positive regulation of gene expression [GO:0010628]; positive regulation of epithelial to mesenchymal tr…	R-HSA-3700989:Transcriptional Regulation by TP53; R-HSA-6804115:TP53 regulates transcription of additional cell cycle genes whose exact role in the p53 pathway remain uncertain; R-HSA-6791312:TP53 Regulates Transcription of Cell Cycle Genes; R-HSA-74160:Gene Expression; R-HSA-212436:Generic Transcription Pathway;
29	ENST00000405000	PLEKHH2	1.34114	0.0383	negative regulation of actin filament depolymerization [GO:0030835];	NA
30	ENST00000277554	NACC2	1.33896	0.0021	transcription, DNA-templated [GO:0006351]; positive regulation of cell proliferation [GO:0008284]; negative regulation of cell proliferation [GO:0008285]; posttranscriptional regulation of gene expression [GO:0010608]; histone deacetylation [GO:0016575]; cellular protein complex localization [GO:0034629]; negative regulation of transcription, DNA-templated [GO:0045892]; protein homooligomerizatio…	NA
31	ENST00000256637	SORT1	1.31561	0.0078	ossification [GO:0001503]; Golgi to endosome transport [GO:0006895]; endocytosis [GO:0006897]; G-protein coupled receptor signaling pathway [GO:0007186]; neuropeptide signaling pathway [GO:0007218]; multicellular organismal development [GO:0007275]; endosome to lysosome transport [GO:0008333]; extrinsic apoptotic signaling pathway via death domain receptors [GO:0008625]; regulation of gene expres…	hsa04142:Lysosome; R-HSA-5653656:Vesicle-mediated transport; R-HSA-199991:Membrane Trafficking; hsa04722:Neurotrophin signaling pathway; R-HSA-432722:Golgi Associated Vesicle Biogenesis; R-HSA-421837:Clathrin derived vesicle budding; R-HSA-199992:trans-Golgi Network Vesicle Budding;
32	ENST00000392153	HKR1	1.27321	0.0428	transcription, DNA-templated [GO:0006351]; regulation of transcription, DNA-templated [GO:0006355]; multicellular organismal development [GO:0007275];	R-HSA-212436:Generic Transcription Pathway; R-HSA-74160:Gene Expression;
33	ENST00000597229	ZNF358	1.25629	0.02565	transcription, DNA-templated [GO:0006351]; regulation of transcription, DNA-templated [GO:0006355]; stem cell population maintenance [GO:0019827]; neural tube development [GO:0021915]; embryonic forelimb morphogenesis [GO:0035115];	NA
34	ENST00000331968	PRKD1	1.23689	0.01375	angiogenesis [GO:0001525]; positive regulation of endothelial cell proliferation [GO:0001938]; protein phosphorylation [GO:0006468]; sphingolipid metabolic process [GO:0006665]; apoptotic process [GO:0006915]; inflammatory response [GO:0006954]; Golgi organization [GO:0007030]; signal transduction [GO:0007165]; integrin-mediated signaling pathway [GO:0007229]; cell proliferation [GO:0008283]; pos…	R-HSA-1430728:Metabolism; R-HSA-1660661:Sphingolipid de novo biosynthesis; hsa04925:Aldosterone synthesis and secretion; hsa04015:Rap1 signaling pathway; R-HSA-556833:Metabolism of lipids and lipoproteins; R-HSA-428157:Sphingolipid metabolism;
35	ENST00000361566	KRT19	1.18565	0.001	Notch signaling pathway [GO:0007219]; viral process [GO:0016032]; response to estrogen [GO:0043627]; sarcomere organization [GO:0045214]; cell differentiation involved in embryonic placenta development [GO:0060706];	NA
36	ENST00000263341	IL1B	1.14821	0.00255	negative regulation of transcription from RNA polymerase II promoter [GO:0000122]; MAPK cascade [GO:0000165]; activation of MAPK activity [GO:0000187]; fever generation [GO:0001660]; response to hypoxia [GO:0001666]; positive regulation of protein phosphorylation [GO:0001934]; stimulatory C-type lectin receptor signaling pathway [GO:0002223]; inflammatory response to antigenic stimulus [GO:000243…	R-HSA-5607764:CLEC7A (Dectin-1) signaling; R-HSA-5621481:C-type lectin receptors (CLRs); hsa04933:AGE-RAGE signaling pathway in diabetic complications; hsa05144:Malaria; hsa04668:TNF signaling pathway; hsa04064:NF-kappa B signaling pathway; hsa04621:NOD-like receptor signaling pathway; R-HSA-446652:Interleukin-1 signaling; R-HSA-5660668:CLEC7A/inflammasome pathway; R-HSA-168249:Innate Immune Syst…
37	ENST00000557275	SYNE3	1.13871	0.03105	cytoskeleton organization [GO:0007010]; regulation of cell shape [GO:0008360]; establishment of protein localization to membrane [GO:0090150]; cytoskeletal anchoring at nuclear membrane [GO:0090286];	NA
38	ENST00000265678	RPS6KA2	1.11619	0.0227	toll-like receptor signaling pathway [GO:0002224]; MyD88-dependent toll-like receptor signaling pathway [GO:0002755]; MyD88-independent toll-like receptor signaling pathway [GO:0002756]; protein phosphorylation [GO:0006468]; signal transduction [GO:0007165]; synaptic transmission [GO:0007268]; axon guidance [GO:0007411]; negative regulation of cell proliferation [GO:0008285]; toll-like receptor 2…	R-HSA-166520:Signalling by NGF; R-HSA-373760:L1CAM interactions; R-HSA-422475:Axon guidance; R-HSA-187037:NGF signalling via TRKA from the plasma membrane; hsa04150:mTOR signaling pathway; R-HSA-450294:MAP kinase activation in TLR cascade; R-HSA-442742:CREB phosphorylation through the activation of Ras; R-HSA-442755:Activation of NMDA receptor upon glutamate binding and postsynaptic events; hsa04…
39	ENST00000344035	PTP4A2	1.11436	0.0394	protein dephosphorylation [GO:0006470]; dephosphorylation [GO:0016311]; peptidyl-tyrosine dephosphorylation [GO:0035335];	NA
40	ENST00000595618	MYO9B	1.08109	0.02545	signal transduction [GO:0007165]; small GTPase mediated signal transduction [GO:0007264]; Rho protein signal transduction [GO:0007266]; metabolic process [GO:0008152]; actin filament-based movement [GO:0030048]; intracellular signal transduction [GO:0035556]; regulation of small GTPase mediated signal transduction [GO:0051056];	P00044:Nicotinic acetylcholine receptor signaling pathway; REACT_11044:Signaling by Rho GTPases;
41	ENST00000396048	ZNF501	1.08027	0.04475	transcription, DNA-templated [GO:0006351]; regulation of transcription, DNA-templated [GO:0006355];	NA
42	ENST00000440944	GPSM1	1.07472	0.0387	regulation of G-protein coupled receptor protein signaling pathway [GO:0008277]; regulation of catalytic activity [GO:0050790];	Heterotrimeric G-protein signaling pathway-Gq alpha and Go alpha mediated pathway; Heterotrimeric G-protein signaling pathway-Gi alpha and Gs alpha mediated pathway;
43	ENST00000311208	KRT17	1.07437	0.0148	morphogenesis of an epithelium [GO:0002009]; signal transduction [GO:0007165]; epidermis development [GO:0008544]; positive regulation of cell growth [GO:0030307]; hair follicle morphogenesis [GO:0031069]; keratinization [GO:0031424]; intermediate filament organization [GO:0045109]; positive regulation of translation [GO:0045727]; positive regulation of hair follicle development [GO:0051798];	NA
44	ENST00000313486	PITPNA	1.0529	0.02745	lipid metabolic process [GO:0006629]; transport [GO:0006810]; axon guidance [GO:0007411]; visual perception [GO:0007601]; phospholipid transport [GO:0015914];	R-HSA-422475:Axon guidance; R-HSA-373752:Netrin-1 signaling; R-HSA-418890:Role of second messengers in netrin-1 signaling; R-HSA-1266738:Developmental Biology;
45	ENST00000408965	CEBPD	1.04956	0.00145	regulation of transcription, DNA-templated [GO:0006355]; transcription from RNA polymerase II promoter [GO:0006366]; positive regulation of transcription from RNA polymerase II promoter [GO:0045944];	NA
46	ENST00000404752	STON1	1.03961	0.01055	endocytosis [GO:0006897]; regulation of endocytosis [GO:0030100];	R-HSA-5653656:Vesicle-mediated transport; R-HSA-199991:Membrane Trafficking; R-HSA-8856828:Clathrin-mediated endocytosis; R-HSA-8856825:Cargo recognition for clathrin-mediated endocytosis;
47	ENST00000242783	PKN1	1.01529	0.0409	transcription, DNA-templated [GO:0006351]; regulation of transcription from RNA polymerase II promoter [GO:0006357]; protein phosphorylation [GO:0006468]; signal transduction [GO:0007165]; activation of JUN kinase activity [GO:0007257]; small GTPase mediated signal transduction [GO:0007264]; epithelial cell migration [GO:0010631]; peptidyl-serine phosphorylation [GO:0018105]; histone H3-T11 phosp…	Alzheimer disease-amyloid secretase pathway; Muscarinic acetylcholine receptor 1 and 3 signaling pathway;
48	ENST00000361217	DENND4B	1.00739	0.03355	regulation of Rab protein signal transduction [GO:0032483]; positive regulation of GTPase activity [GO:0043547];	NA
49	ENST00000343457	LRRC66	-2.31255	0.01575	negative regulation of protein kinase activity [GO:0006469]; cytokine-mediated signaling pathway [GO:0019221]; negative regulation of JAK-STAT cascade [GO:0046426]; negative regulation of cyclin-dependent protein kinase activity [GO:1904030];	NA
50	ENST00000616774	CTD-2649C14.2	-2.30556	0.0463	NA	NA
51	ENST00000541179	POSTN	-1.94016	0.00895	skeletal system development [GO:0001501]; cell adhesion [GO:0007155]; extracellular matrix organization [GO:0030198];	NA
52	ENST00000361328	ZSCAN20	-1.82762	0.01885	transcription, DNA-templated [GO:0006351]; regulation of transcription, DNA-templated [GO:0006355];	NA
53	ENST00000416361	AC068039.4	-1.80092	0.0492	NA	NA
54	ENST00000315274	MMP1	-1.75403	0.0124	proteolysis [GO:0006508]; blood coagulation [GO:0007596]; viral process [GO:0016032]; extracellular matrix disassembly [GO:0022617]; extracellular matrix organization [GO:0030198]; collagen catabolic process [GO:0030574]; positive regulation of protein oligomerization [GO:0032461]; cellular protein metabolic process [GO:0044267]; leukocyte migration [GO:0050900];	Plasminogen activating cascade; Alzheimer disease-presenilin pathway; Plasminogen activating cascade;
55	ENST00000313486	PITPNA	-1.73172	0.0224	lipid metabolic process [GO:0006629]; transport [GO:0006810]; axon guidance [GO:0007411]; visual perception [GO:0007601]; phospholipid transport [GO:0015914];	R-HSA-422475:Axon guidance; R-HSA-373752:Netrin-1 signaling; R-HSA-418890:Role of second messengers in netrin-1 signaling; R-HSA-1266738:Developmental Biology;
56	ENST00000623277	LIPG	-1.69729	0.0441	lipid metabolic process [GO:0006629]; lipid digestion [GO:0044241]; reverse cholesterol transport [GO:0043691]; phospholipid homeostasis [GO:0055091]; phospholipid catabolic process [GO:0009395]; high-density lipoprotein particle remodeling [GO:0034375]; cholesterol homeostasis [GO:0042632]; positive regulation of cholesterol transport [GO:0032376]; response to nutrient [GO:0007584]; cell prolife…	hsa01100:Metabolic pathways; R-HSA-1430728:Metabolism; hsa00561:Glycerolipid metabolism; R-HSA-556833:Metabolism of lipids and lipoproteins; R-HSA-192456:Digestion of dietary lipid; R-HSA-73923:Lipid digestion, mobilization, and transport;
57	ENST00000369756	FAM46A	-1.56877	0.04135	regulation of gene expression [GO:0010468]; regulation of blood coagulation [GO:0030193];	NA
58	ENST00000397274	MYO9B	-1.56662	0.0352	signal transduction [GO:0007165]; small GTPase mediated signal transduction [GO:0007264]; Rho protein signal transduction [GO:0007266]; metabolic process [GO:0008152]; actin filament-based movement [GO:0030048]; intracellular signal transduction [GO:0035556]; regulation of small GTPase mediated signal transduction [GO:0051056];	P00044:Nicotinic acetylcholine receptor signaling pathway; REACT_11044:Signaling by Rho GTPases;
59	ENST00000377059	MLLT10	-1.53825	0.0164	transcription, DNA-templated [GO:0006351]; positive regulation of transcription from RNA polymerase II promoter [GO:0045944];	601626:Leukemia, acute myeloid;
60	ENST00000216117	HMOX1	-1.46365	5e-05	angiogenesis [GO:0001525]; response to hypoxia [GO:0001666]; endothelial cell proliferation [GO:0001935]; wound healing involved in inflammatory response [GO:0002246]; negative regulation of leukocyte migration [GO:0002686]; porphyrin-containing compound metabolic process [GO:0006778]; heme oxidation [GO:0006788]; cellular iron ion homeostasis [GO:0006879]; response to oxidative stress [GO:000697…	Mineral absorption; MicroRNAs in cancer; Porphyrin and chlorophyll metabolism; HIF-1 signaling pathway
61	ENST00000398097	NHS	-1.3912	0.04225	NA	NA
62	ENST00000311277	MAP9	-1.35043	0.0076	cytokinesis [GO:0000910]; regulation of mitotic nuclear division [GO:0007088]; mitotic spindle assembly [GO:0090307];	NA
63	ENST00000405192	ETV1	-1.33532	0.0339	regulation of transcription, DNA-templated [GO:0006355]; transcription from RNA polymerase II promoter [GO:0006366]; positive regulation of transcription from RNA polymerase II promoter [GO:0045944]; peripheral nervous system neuron development [GO:0048935];	hsa05202:Transcriptional misregulation in cancer;
64	ENST00000344532	RCBTB2	-1.28885	0.0426	positive regulation of GTPase activity [GO:0043547];	NA
65	ENST00000271588	HMCN1	-1.26886	0.0035	visual perception [GO:0007601]; response to stimulus [GO:0050896];	NA
66	ENST00000377861	PCDH9	-1.26709	0.00405	cell adhesion [GO:0007155]; homophilic cell adhesion via plasma membrane adhesion molecules [GO:0007156];	Wnt signaling pathway; Cadherin signaling pathway;
67	ENST00000379845	SFRP1	-1.25843	0.0165	NA	Wnt signaling pathway; Angiogenesis;
68	ENST00000341772	DNER	-1.23902	0.00175	neuron migration [GO:0001764]; endocytosis [GO:0006897]; Notch signaling pathway [GO:0007219]; Notch receptor processing [GO:0007220]; synapse assembly [GO:0007416]; central nervous system development [GO:0007417]; glial cell differentiation [GO:0010001]; skeletal muscle fiber development [GO:0048741];	R-HSA-157118:Signaling by NOTCH; R-HSA-1980143:Signaling by NOTCH1; R-HSA-2122948:Activated NOTCH1 Transmits Signal to the Nucleus; R-HSA-162582:Signal Transduction;
69	ENST00000616361	AC240274.1	-1.21106	0.03755	NA	NA
70	ENST00000610128	RP11-67L2.2	-1.19976	0.0174	NA	NA
71	ENST00000264144	LAMC2	-1.15308	0.00045	cell adhesion [GO:0007155]; epidermis development [GO:0008544]; extracellular matrix disassembly [GO:0022617]; extracellular matrix organization [GO:0030198]; hemidesmosome assembly [GO:0031581]; cell junction assembly [GO:0034329];	hsa04510:Focal adhesion; R-HSA-1474290:Collagen formation; R-HSA-3000171:Non-integrin membrane-ECM interactions; hsa05222:Small cell lung cancer; R-HSA-1474244:Extracellular matrix organization; R-HSA-3000157:Laminin interactions; hsa04151:PI3K-Akt signaling pathway; hsa05200:Pathways in cancer; hsa04512:ECM-receptor interaction; R-HSA-446107:Type I hemidesmosome assembly; R-HSA-2022090:Assembly …
72	ENST00000609742	RP11-479G22.8	-1.13222	0.00755	NA	NA
73	ENST00000314088	HIST1H2AC	-1.11076	0.03435	chromatin silencing [GO:0006342]; negative regulation of cell proliferation [GO:0008285];	Alcoholism; Systemic lupus erythematosus
74	ENST00000403625	MAST4	-1.08638	0.0254	protein phosphorylation [GO:0006468];	NA
75	ENST00000311085	DMXL1	-1.0185	0.04635	NA	NA
